# Supplementary material for: Influence of metabolic guilds on a temporal scale in an experimental fermented food derived microbial community
Source: FEMS Microbiol Ecol. 2023 Sep 28;99(10):fiad112. doi: 10.1093/femsec/fiad112 (PMC10550249; doi:10.1093/femsec/fiad112)
Supplement: fiad112_Supplemental_Files [file fiad112_supplemental_files.zip]

Archive with 2 entries (2 files):
- table_S3_cluster_summary_Supp_data.xlsx
- Leale_etal_FEMS_Supp_data.docx
