# Supplementary material for: Influence of metabolic guilds on a temporal scale in an experimental fermented food derived microbial community
Source: FEMS Microbiol Ecol. 2023 Sep 28;99(10):fiad112. doi: 10.1093/femsec/fiad112 (PMC10550249; doi:10.1093/femsec/fiad112)
Supplement: fiad112_Supplemental_Files [file fiad112_supplemental_files.zip › table_S3_cluster_summary_Supp_data.xlsx]

## Sheet: table_s3
cluster_number	genus	cluster_centre_id	composition	detailed list (if applicable)
AB308060	Acetobacter	A_lovainens	1/1 lovainens
FJ157228	Acetobacter	A_lovainens	mixed	fabarum	ghanensis	lovaniensis	okinawensis	papayae	pasteurianus	suratthaniensis	syzygii
JN411498	Acetobacter	A_orientalis	mixed	aceti	ascendens	cerevisiae	cibinongensis	estunensis	fabarum	farinalis	ghanensis
				indonesiensis	malorum	nitrogenifigens	oeni	orientalis	orleanensis	oryzifermentans	pasteurianus
				persici	pomorum	senegalensis	sicerae	thailandicus	tropicalis
JX627686	Acetobacter	A_SRT1	mixed	ascendens	fabarum	ghanensis	lambici	lovaniensis	okinawensis	oryzifermentans	papayae
				pasteurianus	pomorum	syzygii
CP018215	Lactobacillus	L_delbruekii_sp._lactis	mixed	delbrueckii	delbrueckii_sp._bulgaricus	delbrueckii_sp._bulgaricus	delbrueckii_sp._bulgaricus	delbrueckii_sp._jakobsenii	delbrueckii_sp._lactis	delbrueckii_sp._sunkii
HG798472	Limosilactobacillus	L_fermentum	2/2 fermentum
HG798473	Limosilactobacillus	L_fermentum	1/1 fermentum
HG798501	Limosilactobacillus	L_fermentum	1/1 fermentum
KR604711	Limosilactobacillus	L_fermentum	1/1 fermentum
KU886014	Limosilactobacillus	L_fermentum	1/1 fermentum
KY249655	Limosilactobacillus	L_fermentum	1/1 fermentum
MH813971	Limosilactobacillus	L_fermentum	2/2 fermentum
MH813976	Limosilactobacillus	L_fermentum	1/1 fermentum
MH997757	Limosilactobacillus	L_fermentum	1/1 fermentum
MF989239	Limosilactobacillus	L_fermentum	1/1 fermentum			s
MH333209	Limosilactobacillus	L_fermentum	6/6 fermentum
AB859011	Limosilactobacillus	L_fermentum	92% fermentum
KF030779	Limosilactobacillus	L_fermentum	97% fermentum
HM057881	Lactobacillus	L_helvelticus	1/1 helveticus
KF149726	Lactobacillus	L_helveticus	99% helveticus
LC033789	Lactobacillus	L_helveticus	92% helveticus
AY445127	Lactobacillus	L_RA2113	1/1 L. RA2113

## Sheet: summary
taxa	name
HG798472	L_fermentum	2/2 fermentum
HG798473	L_fermentum	1/1 fermentum
HG798501	L_fermentum	1/1 fermentum
HM057881	L_helvelticus	1/1 helveticus
KR604711	L_fermentum	1/1 fermentum
KT362340	staph
KU886014	L_fermentum	1/1 fermentum
KY249655	L_fermentum	1/1 fermentum
AY445127	L_RA2113	RA2113
AJ272200	enterococcus
MH813971	L_fermentum	2/2 fermentum
MH813976	L_fermentum	1/1 fermentum
MH997757	L_fermentum	1/1 fermentum
MF989239	L_fermentum	1/1 fermentum
MH333209	L_fermentum	6/6 fermentum
AB308060	A_lovainens	1/1 lovainens
AB859011	L_fermentum	92% fermentum
FJ157228	A_lovainens	fabarum	ghanensis	lovaniensis	okinawensis	papayae	pasteurianus	suratthaniensis	syzygii
AJXU01000048	R_fulvus
CP017040	Propionobacter
CP018215	L_delbruekii_sp._lactis	delbrueckii	delbrueckii_subsp._bulgaricus	delbrueckii_subsp._delbrueckii	delbrueckii_subsp._indicus	delbrueckii_subsp._jakobsenii	delbrueckii_subsp._lactis	delbrueckii_subsp._sunkii
FR726160	Moraxella
JN411498	A_orientalis	aceti	ascendens	cerevisiae	cibinongensis	estunensis	fabarum	farinalis	ghanensis	indonesiensis	malorum	nitrogenifigens	oeni	orientalis	orleanensis	oryzifermentans	pasteurianus	persici	pomorum	senegalensis	sicerae	thailandicus	tropicalis
JX627686	A_SRT1	ascendens	fabarum	ghanensis	lambici	lovaniensis	okinawensis	oryzifermentans	papayae	pasteurianus	pomorum	syzygii
KF149726	L_helveticus	99% helveticus
KF476044	Staph
LC033789	L_helveticus	92% helveticus
KU198313	enterococcus
LC027236	enterococcus
KF030779	L_fermentum	97% fermentum

## Sheet: raw_data
### HG798472
S	16677	1400	*	*	*	*	*	HG798472.1.1400_Bacteria;Firmicutes;Bacilli;Lactobacillales;Lactobacillaceae;Limosilactobacillus;Lactobacillus_fermentum	*
H	16677	1202	99.2	+	0	0	180I532MD15M2D652M21I	KM257698.1.1202_Bacteria;Firmicutes;Bacilli;Lactobacillales;Lactobacillaceae;Limosilactobacillus;Lactobacillus_fermentum	HG798472.1.1400_Bacteria;Firmicutes;Bacilli;Lactobacillales;Lactobacillaceae;Limosilactobacillus;Lactobacillus_fermentum
C	16677	2	*	*	*	*	*	HG798472.1.1400_Bacteria;Firmicutes;Bacilli;Lactobacillales;Lactobacillaceae;Limosilactobacillus;Lactobacillus_fermentum	*
### HG798473
S	14299	1438	*	*	*	*	*	HG798473.1.1438_Bacteria;Firmicutes;Bacilli;Lactobacillales;Lactobacillaceae;Limosilactobacillus;Lactobacillus_fermentum	*
C	14299	1	*	*	*	*	*	HG798473.1.1438_Bacteria;Firmicutes;Bacilli;Lactobacillales;Lactobacillaceae;Limosilactobacillus;Lactobacillus_fermentum	*
### HG798501
S	18405	1350	*	*	*	*	*	HG798501.1.1350_Bacteria;Firmicutes;Bacilli;Lactobacillales;Lactobacillaceae;Limosilactobacillus;Lactobacillus_fermentum	*
C	18405	1	*	*	*	*	*	HG798501.1.1350_Bacteria;Firmicutes;Bacilli;Lactobacillales;Lactobacillaceae;Limosilactobacillus;Lactobacillus_fermentum	*
### HM057881
S	17566	1378	*	*	*	*	*	HM057881.1.1378_Bacteria;Firmicutes;Bacilli;Lactobacillales;Lactobacillaceae;Lactobacillus;Lactobacillus_helveticus	*
C	17566	1	*	*	*	*	*	HM057881.1.1378_Bacteria;Firmicutes;Bacilli;Lactobacillales;Lactobacillaceae;Lactobacillus;Lactobacillus_helveticus	*
### KR604711
S	14327	1438	*	*	*	*	*	KR604711.1.1438_Bacteria;Firmicutes;Bacilli;Lactobacillales;Lactobacillaceae;Limosilactobacillus;Lactobacillus_fermentum	*
C	14327	1	*	*	*	*	*	KR604711.1.1438_Bacteria;Firmicutes;Bacilli;Lactobacillales;Lactobacillaceae;Limosilactobacillus;Lactobacillus_fermentum	*
### KT362340
S	16503	1404	*	*	*	*	*	KT362340.1.1404_Bacteria;Firmicutes;Bacilli;Staphylococcales;Staphylococcaceae;Staphylococcus;Staphylococcus_warneri	*
C	16503	1	*	*	*	*	*	KT362340.1.1404_Bacteria;Firmicutes;Bacilli;Staphylococcales;Staphylococcaceae;Staphylococcus;Staphylococcus_warneri	*
### KU886014
S	18633	1340	*	*	*	*	*	KU886014.1.1340_Bacteria;Firmicutes;Bacilli;Lactobacillales;Lactobacillaceae;Limosilactobacillus;Lactobacillus_fermentum	*
C	18633	1	*	*	*	*	*	KU886014.1.1340_Bacteria;Firmicutes;Bacilli;Lactobacillales;Lactobacillaceae;Limosilactobacillus;Lactobacillus_fermentum	*
### KY249655
S	4727	1523	*	*	*	*	*	KY249655.1.1523_Bacteria;Firmicutes;Bacilli;Lactobacillales;Lactobacillaceae;Limosilactobacillus;Lactobacillus_fermentum	*
C	4727	1	*	*	*	*	*	KY249655.1.1523_Bacteria;Firmicutes;Bacilli;Lactobacillales;Lactobacillaceae;Limosilactobacillus;Lactobacillus_fermentum	*
### AY445127
S	4777	1522	*	*	*	*	*	AY445127.1.1522_Bacteria;Firmicutes;Bacilli;Lactobacillales;Lactobacillaceae;Lactobacillus;Lactobacillus_sp._RA2113	*
C	4777	1	*	*	*	*	*	AY445127.1.1522_Bacteria;Firmicutes;Bacilli;Lactobacillales;Lactobacillaceae;Lactobacillus;Lactobacillus_sp._RA2113	*
### AJ272200
S	7735	1497	*	*	*	*	*	AJ272200.1.1497_Bacteria;Firmicutes;Bacilli;Lactobacillales;Enterococcaceae;Enterococcus;Enterococcus_hirae	*
C	7735	1	*	*	*	*	*	AJ272200.1.1497_Bacteria;Firmicutes;Bacilli;Lactobacillales;Enterococcaceae;Enterococcus;Enterococcus_hirae	*
### MH813971
S	11898	1463	*	*	*	*	*	MH813971.1.1463_Bacteria;Firmicutes;Bacilli;Lactobacillales;Lactobacillaceae;Limosilactobacillus;Lactobacillus_fermentum	*
H	11898	1430	95.7	+	0	0	12I24M2I1119M2I54M2D12MI19MI143MI7MI36MI14M14I	MH817661.1.1430_Bacteria;Firmicutes;Bacilli;Lactobacillales;Lactobacillaceae;Limosilactobacillus;Lactobacillus_fermentum	MH813971.1.1463_Bacteria;Firmicutes;Bacilli;Lactobacillales;Lactobacillaceae;Limosilactobacillus;Lactobacillus_fermentum
C	11898	2	*	*	*	*	*	MH813971.1.1463_Bacteria;Firmicutes;Bacilli;Lactobacillales;Lactobacillaceae;Limosilactobacillus;Lactobacillus_fermentum	*
### MH813976
S	11404	1467	*	*	*	*	*	MH813976.1.1467_Bacteria;Firmicutes;Bacilli;Lactobacillales;Lactobacillaceae;Limosilactobacillus;Lactobacillus_fermentum	*
C	11404	1	*	*	*	*	*	MH813976.1.1467_Bacteria;Firmicutes;Bacilli;Lactobacillales;Lactobacillaceae;Limosilactobacillus;Lactobacillus_fermentum	*
### MH997757
S	17064	1392	*	*	*	*	*	MH997757.1.1392_Bacteria;Firmicutes;Bacilli;Lactobacillales;Lactobacillaceae;Limosilactobacillus;Lactobacillus_fermentum	*
C	17064	1	*	*	*	*	*	MH997757.1.1392_Bacteria;Firmicutes;Bacilli;Lactobacillales;Lactobacillaceae;Limosilactobacillus;Lactobacillus_fermentum	*
### MF989239
S	20837	1223	*	*	*	*	*	MF989239.1.1223_Bacteria;Firmicutes;Bacilli;Lactobacillales;Lactobacillaceae;Limosilactobacillus;Lactobacillus_fermentum	*
C	20837	1	*	*	*	*	*	MF989239.1.1223_Bacteria;Firmicutes;Bacilli;Lactobacillales;Lactobacillaceae;Limosilactobacillus;Lactobacillus_fermentum	*
### MH333209
S	10998	1470	*	*	*	*	*	MH333209.1.1470_Bacteria;Firmicutes;Bacilli;Lactobacillales;Lactobacillaceae;Limosilactobacillus;Lactobacillus_fermentum	*
H	10998	1331	99.8	+	0	0	62I1322MD8M78I	GU808411.1.1331_Bacteria;Firmicutes;Bacilli;Lactobacillales;Lactobacillaceae;Limosilactobacillus;Lactobacillus_sp._TAB-16	MH333209.1.1470_Bacteria;Firmicutes;Bacilli;Lactobacillales;Lactobacillaceae;Limosilactobacillus;Lactobacillus_fermentum
H	10998	1331	99.8	+	0	0	62I1322MD8M78I	GU808412.1.1331_Bacteria;Firmicutes;Bacilli;Lactobacillales;Lactobacillaceae;Limosilactobacillus;Lactobacillus_sp._TAB-19	MH333209.1.1470_Bacteria;Firmicutes;Bacilli;Lactobacillales;Lactobacillaceae;Limosilactobacillus;Lactobacillus_fermentum
H	10998	1331	99.8	+	0	0	62I1322MD8M78I	GU808414.1.1331_Bacteria;Firmicutes;Bacilli;Lactobacillales;Lactobacillaceae;Limosilactobacillus;Lactobacillus_sp._TAB-21	MH333209.1.1470_Bacteria;Firmicutes;Bacilli;Lactobacillales;Lactobacillaceae;Limosilactobacillus;Lactobacillus_fermentum
H	10998	1331	99.8	+	0	0	62I1322MD8M78I	GU808415.1.1331_Bacteria;Firmicutes;Bacilli;Lactobacillales;Lactobacillaceae;Limosilactobacillus;Lactobacillus_sp._TAB-22	MH333209.1.1470_Bacteria;Firmicutes;Bacilli;Lactobacillales;Lactobacillaceae;Limosilactobacillus;Lactobacillus_fermentum
H	10998	1324	99.7	+	0	0	74I1310MD13M73I	JQ680192.1.1324_Bacteria;Firmicutes;Bacilli;Lactobacillales;Lactobacillaceae;Limosilactobacillus;Lactobacillus_sp._2011_Oral_VSA_C7	MH333209.1.1470_Bacteria;Firmicutes;Bacilli;Lactobacillales;Lactobacillaceae;Limosilactobacillus;Lactobacillus_fermentum
H	10998	1323	99.7	+	0	0	75I1309MD13M73I	JQ680126.1.1323_Bacteria;Firmicutes;Bacilli;Lactobacillales;Lactobacillaceae;Limosilactobacillus;Lactobacillus_sp._2011_Ileo_VSA_C5	MH333209.1.1470_Bacteria;Firmicutes;Bacilli;Lactobacillales;Lactobacillaceae;Limosilactobacillus;Lactobacillus_fermentum
H	10998	1316	99.8	+	0	0	77I1307MD8M78I	AB985491.1.1316_Bacteria;Firmicutes;Bacilli;Lactobacillales;Lactobacillaceae;Limosilactobacillus;Lactobacillus_fermentum	MH333209.1.1470_Bacteria;Firmicutes;Bacilli;Lactobacillales;Lactobacillaceae;Limosilactobacillus;Lactobacillus_fermentum
H	10998	1310	99.8	+	0	0	81I1303MD6M80I	MF108159.1.1310_Bacteria;Firmicutes;Bacilli;Lactobacillales;Lactobacillaceae;Limosilactobacillus;Lactobacillus_fermentum	MH333209.1.1470_Bacteria;Firmicutes;Bacilli;Lactobacillales;Lactobacillaceae;Limosilactobacillus;Lactobacillus_fermentum
H	10998	1295	99.6	+	0	0	94I562MD732M82I	JQ669802.1.1295_Bacteria;Firmicutes;Bacilli;Lactobacillales;Lactobacillaceae;Limosilactobacillus;Lactobacillus_fermentum	MH333209.1.1470_Bacteria;Firmicutes;Bacilli;Lactobacillales;Lactobacillaceae;Limosilactobacillus;Lactobacillus_fermentum
H	10998	1279	100	+	0	0	=	JQ680131.1.1279_Bacteria;Firmicutes;Bacilli;Lactobacillales;Lactobacillaceae;Limosilactobacillus;Lactobacillus_sp._2011_Ileo_VSA_D2	MH333209.1.1470_Bacteria;Firmicutes;Bacilli;Lactobacillales;Lactobacillaceae;Limosilactobacillus;Lactobacillus_fermentum
H	10998	1264	97.6	+	0	0	115I49MI26MI46MI395MI11MI250MI22MI29MD36MI349MD13MI7M5D24M89I	MG722749.1.1264_Bacteria;Firmicutes;Bacilli;Lactobacillales;Lactobacillaceae;Limosilactobacillus;Lactobacillus_fermentum	MH333209.1.1470_Bacteria;Firmicutes;Bacilli;Lactobacillales;Lactobacillaceae;Limosilactobacillus;Lactobacillus_fermentum
H	10998	1245	99.9	+	0	0	79I472MD772M147I	MH429850.1.1245_Bacteria;Firmicutes;Bacilli;Lactobacillales;Lactobacillaceae;Limosilactobacillus;Lactobacillus_fermentum	MH333209.1.1470_Bacteria;Firmicutes;Bacilli;Lactobacillales;Lactobacillaceae;Limosilactobacillus;Lactobacillus_fermentum
C	10998	13	*	*	*	*	*	MH333209.1.1470_Bacteria;Firmicutes;Bacilli;Lactobacillales;Lactobacillaceae;Limosilactobacillus;Lactobacillus_fermentum	*
### AB308060
S	17279	1386	*	*	*	*	*	AB308060.1.1386_Bacteria;Proteobacteria;Alphaproteobacteria;Acetobacterales;Acetobacteraceae;Acetobacter;Acetobacter_lovaniensis	*
C	17279	1	*	*	*	*	*	AB308060.1.1386_Bacteria;Proteobacteria;Alphaproteobacteria;Acetobacterales;Acetobacteraceae;Acetobacter;Acetobacter_lovaniensis	*
### AB859011
S	6320	1508	*	*	*	*	*	AB859011.1.1508_Bacteria;Firmicutes;Bacilli;Lactobacillales;Lactobacillaceae;Limosilactobacillus;Lactobacillus_fermentum	*
H	6320	1485	95.4	+	0	0	28I20M3D1399M8I22M6D5MD26M3D	KJ865403.1.1485_Bacteria;Firmicutes;Bacilli;Lactobacillales;Lactobacillaceae;Limosilactobacillus;Lactobacillus_sp._ASK87	AB859011.1.1508_Bacteria;Firmicutes;Bacilli;Lactobacillales;Lactobacillaceae;Limosilactobacillus;Lactobacillus_fermentum
H	6320	1396	99.4	+	0	0	50I20MI1369MI7M60I	MF424225.1.1396_Bacteria;Firmicutes;Bacilli;Lactobacillales;Lactobacillaceae;Limosilactobacillus;Lactobacillus_sp.	AB859011.1.1508_Bacteria;Firmicutes;Bacilli;Lactobacillales;Lactobacillaceae;Limosilactobacillus;Lactobacillus_fermentum
H	6320	1396	99.4	+	0	0	50I20MI1369MI7M60I	MF582980.1.1396_Bacteria;Firmicutes;Bacilli;Lactobacillales;Lactobacillaceae;Limosilactobacillus;Lactobacillus_fermentum	AB859011.1.1508_Bacteria;Firmicutes;Bacilli;Lactobacillales;Lactobacillaceae;Limosilactobacillus;Lactobacillus_fermentum
H	6320	1379	99.7	+	0	0	50I20MI1359M78I	MF425275.1.1379_Bacteria;Firmicutes;Bacilli;Lactobacillales;Lactobacillaceae;Limosilactobacillus;Lactobacillus_fermentum	AB859011.1.1508_Bacteria;Firmicutes;Bacilli;Lactobacillales;Lactobacillaceae;Limosilactobacillus;Lactobacillus_fermentum
H	6320	1375	99.7	+	0	0	72I1368MI7M60I	MF424902.1.1375_Bacteria;Firmicutes;Bacilli;Lactobacillales;Lactobacillaceae;Limosilactobacillus;Lactobacillus_fermentum	AB859011.1.1508_Bacteria;Firmicutes;Bacilli;Lactobacillales;Lactobacillaceae;Limosilactobacillus;Lactobacillus_fermentum
H	6320	1375	99.6	+	0	0	71I1375M62I	MF429468.1.1375_Bacteria;Firmicutes;Bacilli;Lactobacillales;Lactobacillaceae;Limosilactobacillus;Lactobacillus_fermentum	AB859011.1.1508_Bacteria;Firmicutes;Bacilli;Lactobacillales;Lactobacillaceae;Limosilactobacillus;Lactobacillus_fermentum
H	6320	1375	99.7	+	0	0	72I1368MI7M60I	MF429596.1.1375_Bacteria;Firmicutes;Bacilli;Lactobacillales;Lactobacillaceae;Limosilactobacillus;Enterococcus_saccharolyticus	AB859011.1.1508_Bacteria;Firmicutes;Bacilli;Lactobacillales;Lactobacillaceae;Limosilactobacillus;Lactobacillus_fermentum
H	6320	1372	99.6	+	0	0	73I435MD936M64I	MF108242.1.1372_Bacteria;Firmicutes;Bacilli;Lactobacillales;Lactobacillaceae;Limosilactobacillus;Lactobacillus_fermentum	AB859011.1.1508_Bacteria;Firmicutes;Bacilli;Lactobacillales;Lactobacillaceae;Limosilactobacillus;Lactobacillus_fermentum
H	6320	1369	99.2	+	0	0	85I1369M54I	KF149650.1.1369_Bacteria;Firmicutes;Bacilli;Lactobacillales;Lactobacillaceae;Limosilactobacillus;Lactobacillus_fermentum	AB859011.1.1508_Bacteria;Firmicutes;Bacilli;Lactobacillales;Lactobacillaceae;Limosilactobacillus;Lactobacillus_fermentum
H	6320	1365	99.7	+	0	0	82I1358MI7M60I	MF354081.1.1365_Bacteria;Firmicutes;Bacilli;Lactobacillales;Lactobacillaceae;Limosilactobacillus;Lactobacillus_fermentum	AB859011.1.1508_Bacteria;Firmicutes;Bacilli;Lactobacillales;Lactobacillaceae;Limosilactobacillus;Lactobacillus_fermentum
H	6320	1365	99.7	+	0	0	82I1358MI7M60I	MF357508.1.1365_Bacteria;Firmicutes;Bacilli;Lactobacillales;Lactobacillaceae;Limosilactobacillus;Lactobacillus_fermentum	AB859011.1.1508_Bacteria;Firmicutes;Bacilli;Lactobacillales;Lactobacillaceae;Limosilactobacillus;Lactobacillus_fermentum
H	6320	1362	97.7	+	0	0	87I668MD582MI77MI34M58I	KX357802.1.1362_Bacteria;Firmicutes;Bacilli;Lactobacillales;Lactobacillaceae;Limosilactobacillus;Lactobacillus_fermentum	AB859011.1.1508_Bacteria;Firmicutes;Bacilli;Lactobacillales;Lactobacillaceae;Limosilactobacillus;Lactobacillus_fermentum
H	6320	1362	99.4	+	0	0	86I1362M60I	LC271235.1.1362_Bacteria;Firmicutes;Bacilli;Lactobacillales;Lactobacillaceae;Limosilactobacillus;Lactobacillus_fermentum	AB859011.1.1508_Bacteria;Firmicutes;Bacilli;Lactobacillales;Lactobacillaceae;Limosilactobacillus;Lactobacillus_fermentum
H	6320	1361	99.4	+	0	0	87I1361M60I	KC836579.1.1361_Bacteria;Firmicutes;Bacilli;Lactobacillales;Lactobacillaceae;Limosilactobacillus;Lactobacillus_fermentum	AB859011.1.1508_Bacteria;Firmicutes;Bacilli;Lactobacillales;Lactobacillaceae;Limosilactobacillus;Lactobacillus_fermentum
H	6320	1361	99.8	+	0	0	68I462MD898M80I	MF108373.1.1361_Bacteria;Firmicutes;Bacilli;Lactobacillales;Lactobacillaceae;Limosilactobacillus;Lactobacillus_paraplantarum	AB859011.1.1508_Bacteria;Firmicutes;Bacilli;Lactobacillales;Lactobacillaceae;Limosilactobacillus;Lactobacillus_fermentum
H	6320	1360	99.9	+	0	0	74I1360M74I	MF108243.1.1360_Bacteria;Firmicutes;Bacilli;Lactobacillales;Lactobacillaceae;Limosilactobacillus;Lactobacillus_fermentum	AB859011.1.1508_Bacteria;Firmicutes;Bacilli;Lactobacillales;Lactobacillaceae;Limosilactobacillus;Lactobacillus_fermentum
H	6320	1359	99.9	+	0	0	71I1359M78I	MF108053.1.1359_Bacteria;Firmicutes;Bacilli;Lactobacillales;Lactobacillaceae;Limosilactobacillus;Lactobacillus_fermentum	AB859011.1.1508_Bacteria;Firmicutes;Bacilli;Lactobacillales;Lactobacillaceae;Limosilactobacillus;Lactobacillus_fermentum
H	6320	1355	99.9	+	0	0	78I1355M75I	KF148854.1.1355_Bacteria;Firmicutes;Bacilli;Lactobacillales;Lactobacillaceae;Limosilactobacillus;Lactobacillus_fermentum	AB859011.1.1508_Bacteria;Firmicutes;Bacilli;Lactobacillales;Lactobacillaceae;Limosilactobacillus;Lactobacillus_fermentum
H	6320	1355	99.9	+	0	0	72I1355M81I	MF425434.1.1355_Bacteria;Firmicutes;Bacilli;Lactobacillales;Lactobacillaceae;Limosilactobacillus;Lactobacillus_plantarum	AB859011.1.1508_Bacteria;Firmicutes;Bacilli;Lactobacillales;Lactobacillaceae;Limosilactobacillus;Lactobacillus_fermentum
H	6320	1355	99.9	+	0	0	71I1355M82I	MF428719.1.1355_Bacteria;Firmicutes;Bacilli;Lactobacillales;Lactobacillaceae;Limosilactobacillus;Lactobacillus_fermentum	AB859011.1.1508_Bacteria;Firmicutes;Bacilli;Lactobacillales;Lactobacillaceae;Limosilactobacillus;Lactobacillus_fermentum
H	6320	1354	99.9	+	0	0	72I1354M82I	MF108267.1.1354_Bacteria;Firmicutes;Bacilli;Lactobacillales;Lactobacillaceae;Limosilactobacillus;Lactobacillus_fermentum	AB859011.1.1508_Bacteria;Firmicutes;Bacilli;Lactobacillales;Lactobacillaceae;Limosilactobacillus;Lactobacillus_fermentum
H	6320	1353	99.7	+	0	0	90I1353M65I	KF149158.1.1353_Bacteria;Firmicutes;Bacilli;Lactobacillales;Lactobacillaceae;Limosilactobacillus;Lactobacillus_fermentum	AB859011.1.1508_Bacteria;Firmicutes;Bacilli;Lactobacillales;Lactobacillaceae;Limosilactobacillus;Lactobacillus_fermentum
H	6320	1352	99.7	+	0	0	91I1352M65I	KF149189.1.1352_Bacteria;Firmicutes;Bacilli;Lactobacillales;Lactobacillaceae;Limosilactobacillus;Lactobacillus_fermentum	AB859011.1.1508_Bacteria;Firmicutes;Bacilli;Lactobacillales;Lactobacillaceae;Limosilactobacillus;Lactobacillus_fermentum
H	6320	1351	99.9	+	0	0	91I1351M66I	KF148733.1.1351_Bacteria;Firmicutes;Bacilli;Lactobacillales;Lactobacillaceae;Limosilactobacillus;Lactobacillus_fermentum	AB859011.1.1508_Bacteria;Firmicutes;Bacilli;Lactobacillales;Lactobacillaceae;Limosilactobacillus;Lactobacillus_fermentum
H	6320	1351	99.9	+	0	0	73I1351M84I	MF108168.1.1351_Bacteria;Firmicutes;Bacilli;Lactobacillales;Lactobacillaceae;Limosilactobacillus;Lactobacillus_fermentum	AB859011.1.1508_Bacteria;Firmicutes;Bacilli;Lactobacillales;Lactobacillaceae;Limosilactobacillus;Lactobacillus_fermentum
H	6320	1350	99.9	+	0	0	73I1350M85I	KF149341.1.1350_Bacteria;Firmicutes;Bacilli;Lactobacillales;Lactobacillaceae;Limosilactobacillus;Lactobacillus_fermentum	AB859011.1.1508_Bacteria;Firmicutes;Bacilli;Lactobacillales;Lactobacillaceae;Limosilactobacillus;Lactobacillus_fermentum
H	6320	1350	99.9	+	0	0	72I1350M86I	MF429437.1.1350_Bacteria;Firmicutes;Bacilli;Lactobacillales;Lactobacillaceae;Limosilactobacillus;Lactobacillus_fermentum	AB859011.1.1508_Bacteria;Firmicutes;Bacilli;Lactobacillales;Lactobacillaceae;Limosilactobacillus;Lactobacillus_fermentum
H	6320	1346	99.9	+	0	0	83I1346M79I	KF974326.1.1346_Bacteria;Firmicutes;Bacilli;Lactobacillales;Lactobacillaceae;Limosilactobacillus;Lactobacillus_fermentum	AB859011.1.1508_Bacteria;Firmicutes;Bacilli;Lactobacillales;Lactobacillaceae;Limosilactobacillus;Lactobacillus_fermentum
H	6320	1345	99.9	+	0	0	84I1345M79I	JQ680124.1.1345_Bacteria;Firmicutes;Bacilli;Lactobacillales;Lactobacillaceae;Limosilactobacillus;Lactobacillus_sp._2011_Ileo_VSA_C1	AB859011.1.1508_Bacteria;Firmicutes;Bacilli;Lactobacillales;Lactobacillaceae;Limosilactobacillus;Lactobacillus_fermentum
H	6320	1345	99.9	+	0	0	91I1345M72I	KF149248.1.1345_Bacteria;Firmicutes;Bacilli;Lactobacillales;Lactobacillaceae;Limosilactobacillus;Lactobacillus_fermentum	AB859011.1.1508_Bacteria;Firmicutes;Bacilli;Lactobacillales;Lactobacillaceae;Limosilactobacillus;Lactobacillus_fermentum
H	6320	1344	99.9	+	0	0	91I1344M73I	MF582837.1.1344_Bacteria;Firmicutes;Bacilli;Lactobacillales;Lactobacillaceae;Limosilactobacillus;Lactobacillus_fermentum	AB859011.1.1508_Bacteria;Firmicutes;Bacilli;Lactobacillales;Lactobacillaceae;Limosilactobacillus;Lactobacillus_fermentum
H	6320	1341	99.9	+	0	0	81I1341M86I	MF425272.1.1341_Bacteria;Firmicutes;Bacilli;Lactobacillales;Lactobacillaceae;Limosilactobacillus;Lactobacillus_fermentum	AB859011.1.1508_Bacteria;Firmicutes;Bacilli;Lactobacillales;Lactobacillaceae;Limosilactobacillus;Lactobacillus_fermentum
H	6320	1333	99.8	+	0	0	91I1333M84I	KF149717.1.1333_Bacteria;Firmicutes;Bacilli;Lactobacillales;Lactobacillaceae;Limosilactobacillus;Lactobacillus_fermentum	AB859011.1.1508_Bacteria;Firmicutes;Bacilli;Lactobacillales;Lactobacillaceae;Limosilactobacillus;Lactobacillus_fermentum
H	6320	1311	99.9	+	0	0	73I1311M124I	MF108772.1.1311_Bacteria;Firmicutes;Bacilli;Lactobacillales;Lactobacillaceae;Limosilactobacillus;Lactobacillus_fermentum	AB859011.1.1508_Bacteria;Firmicutes;Bacilli;Lactobacillales;Lactobacillaceae;Limosilactobacillus;Lactobacillus_fermentum
H	6320	1302	99.9	+	0	0	77I1302M129I	MF116279.1.1302_Bacteria;Firmicutes;Bacilli;Lactobacillales;Lactobacillaceae;Limosilactobacillus;Lactobacillus_fermentum	AB859011.1.1508_Bacteria;Firmicutes;Bacilli;Lactobacillales;Lactobacillaceae;Limosilactobacillus;Lactobacillus_fermentum
H	6320	1301	99.9	+	0	0	78I1301M129I	MF116281.1.1301_Bacteria;Firmicutes;Bacilli;Lactobacillales;Lactobacillaceae;Limosilactobacillus;Lactobacillus_fermentum	AB859011.1.1508_Bacteria;Firmicutes;Bacilli;Lactobacillales;Lactobacillaceae;Limosilactobacillus;Lactobacillus_fermentum
H	6320	1298	99.9	+	0	0	81I1298M129I	MF116280.1.1298_Bacteria;Firmicutes;Bacilli;Lactobacillales;Lactobacillaceae;Limosilactobacillus;Lactobacillus_fermentum	AB859011.1.1508_Bacteria;Firmicutes;Bacilli;Lactobacillales;Lactobacillaceae;Limosilactobacillus;Lactobacillus_fermentum
H	6320	1294	99.8	+	0	0	76I589MI705M137I	MH398518.1.1294_Bacteria;Firmicutes;Bacilli;Lactobacillales;Lactobacillaceae;Limosilactobacillus;Lactobacillus_fermentum	AB859011.1.1508_Bacteria;Firmicutes;Bacilli;Lactobacillales;Lactobacillaceae;Limosilactobacillus;Lactobacillus_fermentum
C	6320	39	*	*	*	*	*	AB859011.1.1508_Bacteria;Firmicutes;Bacilli;Lactobacillales;Lactobacillaceae;Limosilactobacillus;Lactobacillus_fermentum	*
### FJ157228
S	16429	1405	*	*	*	*	*	FJ157228.1.1405_Bacteria;Proteobacteria;Alphaproteobacteria;Acetobacterales;Acetobacteraceae;Acetobacter;Acetobacter_lovaniensis	*
H	16429	1405	96.9	+	0	0	10I14MD5MD1337MD4M2D14M9D17M4I	HM218259.1.1405_Bacteria;Proteobacteria;Alphaproteobacteria;Acetobacterales;Acetobacteraceae;Acetobacter;Acetobacter_syzygii	FJ157228.1.1405_Bacteria;Proteobacteria;Alphaproteobacteria;Acetobacterales;Acetobacteraceae;Acetobacter;Acetobacter_lovaniensis
H	16429	1404	98.1	+	0	0	16I1354MD16M3D19M11D	AB906410.1.1404_Bacteria;Proteobacteria;Alphaproteobacteria;Acetobacterales;Acetobacteraceae;Acetobacter;Acetobacter_ghanensis	FJ157228.1.1405_Bacteria;Proteobacteria;Alphaproteobacteria;Acetobacterales;Acetobacteraceae;Acetobacter;Acetobacter_lovaniensis
H	16429	1404	97.6	+	0	0	5I21M3D616MD728MD10MD23M2I	MH242619.1.1404_Bacteria;Proteobacteria;Alphaproteobacteria;Acetobacterales;Acetobacteraceae;Acetobacter;Acetobacter_fabarum	FJ157228.1.1405_Bacteria;Proteobacteria;Alphaproteobacteria;Acetobacterales;Acetobacteraceae;Acetobacter;Acetobacter_lovaniensis
H	16429	1403	97.7	+	0	0	24MD5MD1341MD14M9D7M14I	DQ523496.1.1403_Bacteria;Proteobacteria;Alphaproteobacteria;Acetobacterales;Acetobacteraceae;Acetobacter;Acetobacter_syzygii	FJ157228.1.1405_Bacteria;Proteobacteria;Alphaproteobacteria;Acetobacterales;Acetobacteraceae;Acetobacter;Acetobacter_lovaniensis
H	16429	1402	97.6	+	0	0	6I23MD1100M2D23MD7M2D211MD31M4I	KM100595.1.1402_Bacteria;Proteobacteria;Alphaproteobacteria;Acetobacterales;Acetobacteraceae;Acetobacter;Acetobacter_sp._THK-12.3	FJ157228.1.1405_Bacteria;Proteobacteria;Alphaproteobacteria;Acetobacterales;Acetobacteraceae;Acetobacter;Acetobacter_lovaniensis
H	16429	1401	98.1	+	0	0	5D9M7I1354MD18MI14M2I	FJ157231.1.1401_Bacteria;Proteobacteria;Alphaproteobacteria;Acetobacterales;Acetobacteraceae;Acetobacter;Acetobacter_lovaniensis	FJ157228.1.1405_Bacteria;Proteobacteria;Alphaproteobacteria;Acetobacterales;Acetobacteraceae;Acetobacter;Acetobacter_lovaniensis
H	16429	1401	96	+	0	0	D24MD5MD13MI147MI298MI13MI56MI62MI70MI174MI165MI199MI103MI32MD14M3D19M	KJ000008.1.1401_Bacteria;Proteobacteria;Alphaproteobacteria;Acetobacterales;Acetobacteraceae;Acetobacter;Acetobacter_syzygii	FJ157228.1.1405_Bacteria;Proteobacteria;Alphaproteobacteria;Acetobacterales;Acetobacteraceae;Acetobacter;Acetobacter_lovaniensis
H	16429	1400	98.1	+	0	0	D24MD5MD1341MD16M3D7M12I	GQ131205.1.1400_Bacteria;Proteobacteria;Alphaproteobacteria;Acetobacterales;Acetobacteraceae;Acetobacter;Lactobacillus_plantarum	FJ157228.1.1405_Bacteria;Proteobacteria;Alphaproteobacteria;Acetobacterales;Acetobacteraceae;Acetobacter;Acetobacter_lovaniensis
H	16429	1398	97.8	+	0	0	14D6M7I16MD1341MD19M16I	KJ530639.1.1398_Bacteria;Proteobacteria;Alphaproteobacteria;Acetobacterales;Acetobacteraceae;Acetobacter;Acetobacter_okinawensis	FJ157228.1.1405_Bacteria;Proteobacteria;Alphaproteobacteria;Acetobacterales;Acetobacteraceae;Acetobacter;Acetobacter_lovaniensis
H	16429	1397	97.9	+	0	0	6I18MD5MD1341MD14M9D7M14I	JN411497.1.1397_Bacteria;Proteobacteria;Alphaproteobacteria;Acetobacterales;Acetobacteraceae;Acetobacter;Acetobacter_syzygii	FJ157228.1.1405_Bacteria;Proteobacteria;Alphaproteobacteria;Acetobacterales;Acetobacteraceae;Acetobacter;Acetobacter_lovaniensis
H	16429	1396	98.1	+	0	0	18I1352MD16M3D19M5D	AB906407.1.1396_Bacteria;Proteobacteria;Alphaproteobacteria;Acetobacterales;Acetobacteraceae;Acetobacter;Acetobacter_ghanensis	FJ157228.1.1405_Bacteria;Proteobacteria;Alphaproteobacteria;Acetobacterales;Acetobacteraceae;Acetobacter;Acetobacter_lovaniensis
H	16429	1396	97.7	+	0	0	27I1343MD14M9D8M6D13M2D	FJ869877.1.1396_Bacteria;Proteobacteria;Alphaproteobacteria;Acetobacterales;Acetobacteraceae;Acetobacter;Acetobacter_sp._CCTCC_M_209061	FJ157228.1.1405_Bacteria;Proteobacteria;Alphaproteobacteria;Acetobacterales;Acetobacteraceae;Acetobacter;Acetobacter_lovaniensis
H	16429	1396	97.7	+	0	0	27I1343MD14M9D8M6D13M2D	KX156763.1.1396_Bacteria;Proteobacteria;Alphaproteobacteria;Acetobacterales;Acetobacteraceae;Acetobacter;Acetobacter_ghanensis	FJ157228.1.1405_Bacteria;Proteobacteria;Alphaproteobacteria;Acetobacterales;Acetobacteraceae;Acetobacter;Acetobacter_lovaniensis
H	16429	1394	97.8	+	0	0	9I15MD5MD1341MD14M9D7M14I	FJ915636.1.1394_Bacteria;Proteobacteria;Alphaproteobacteria;Acetobacterales;Acetobacteraceae;Acetobacter;Acetobacter_fabarum	FJ157228.1.1405_Bacteria;Proteobacteria;Alphaproteobacteria;Acetobacterales;Acetobacteraceae;Acetobacter;Acetobacter_lovaniensis
H	16429	1394	98.4	+	0	0	8I16MD5MD1341MD14M9D6M15I	HM218478.1.1394_Bacteria;Proteobacteria;Alphaproteobacteria;Acetobacterales;Acetobacteraceae;Acetobacter;Acetobacter_fabarum	FJ157228.1.1405_Bacteria;Proteobacteria;Alphaproteobacteria;Acetobacterales;Acetobacteraceae;Acetobacter;Acetobacter_lovaniensis
H	16429	1392	98.5	+	0	0	D24MD5MD1341MD18M17I	KF661337.1.1392_Bacteria;Proteobacteria;Alphaproteobacteria;Acetobacterales;Acetobacteraceae;Acetobacter;Acetobacter_sp._enrichment_culture_clone_ECT.2c1	FJ157228.1.1405_Bacteria;Proteobacteria;Alphaproteobacteria;Acetobacterales;Acetobacteraceae;Acetobacter;Acetobacter_lovaniensis
H	16429	1391	98.5	+	0	0	8I12M2D1370MD6M9I	MH424854.1.1391_Bacteria;Proteobacteria;Alphaproteobacteria;Acetobacterales;Acetobacteraceae;Acetobacter;Acetobacter_ghanensis	FJ157228.1.1405_Bacteria;Proteobacteria;Alphaproteobacteria;Acetobacterales;Acetobacteraceae;Acetobacter;Acetobacter_lovaniensis
H	16429	1389	98.2	+	0	0	24I1346MD16M3D19M4D	KP240980.1.1389_Bacteria;Proteobacteria;Alphaproteobacteria;Acetobacterales;Acetobacteraceae;Acetobacter;Acetobacter_ghanensis	FJ157228.1.1405_Bacteria;Proteobacteria;Alphaproteobacteria;Acetobacterales;Acetobacteraceae;Acetobacter;Acetobacter_lovaniensis
H	16429	1388	98.9	+	0	0	16I8MD5MD1341MD14M9D8M13I	HM217933.1.1388_Bacteria;Proteobacteria;Alphaproteobacteria;Acetobacterales;Acetobacteraceae;Acetobacter;Acetobacter_fabarum	FJ157228.1.1405_Bacteria;Proteobacteria;Alphaproteobacteria;Acetobacterales;Acetobacteraceae;Acetobacter;Acetobacter_lovaniensis
H	16429	1387	98.3	+	0	0	9I1387M9I	MH424870.1.1387_Bacteria;Proteobacteria;Alphaproteobacteria;Acetobacterales;Acetobacteraceae;Acetobacter;Acetobacter_ghanensis	FJ157228.1.1405_Bacteria;Proteobacteria;Alphaproteobacteria;Acetobacterales;Acetobacteraceae;Acetobacter;Acetobacter_lovaniensis
H	16429	1383	98.1	+	0	0	24I704MI70MD571MD14M9D13M8I	KP240983.1.1383_Bacteria;Proteobacteria;Alphaproteobacteria;Acetobacterales;Acetobacteraceae;Acetobacter;Acetobacter_ghanensis	FJ157228.1.1405_Bacteria;Proteobacteria;Alphaproteobacteria;Acetobacterales;Acetobacteraceae;Acetobacter;Acetobacter_lovaniensis
H	16429	1383	98.3	+	0	0	24I974MD372MD14M9D12M9I	KP240984.1.1383_Bacteria;Proteobacteria;Alphaproteobacteria;Acetobacterales;Acetobacteraceae;Acetobacter;Acetobacter_ghanensis	FJ157228.1.1405_Bacteria;Proteobacteria;Alphaproteobacteria;Acetobacterales;Acetobacteraceae;Acetobacter;Acetobacter_lovaniensis
H	16429	1382	98.3	+	0	0	24I1346MD14M9D12M9I	KP240979.1.1382_Bacteria;Proteobacteria;Alphaproteobacteria;Acetobacterales;Acetobacteraceae;Acetobacter;Acetobacter_sp._'CIFT_MFB_15295_HSA5'	FJ157228.1.1405_Bacteria;Proteobacteria;Alphaproteobacteria;Acetobacterales;Acetobacteraceae;Acetobacter;Acetobacter_lovaniensis
H	16429	1382	98.3	+	0	0	25I1345MD14M9D13M8I	KP240982.1.1382_Bacteria;Proteobacteria;Alphaproteobacteria;Acetobacterales;Acetobacteraceae;Acetobacter;Acetobacter_ghanensis	FJ157228.1.1405_Bacteria;Proteobacteria;Alphaproteobacteria;Acetobacterales;Acetobacteraceae;Acetobacter;Acetobacter_lovaniensis
H	16429	1381	98.3	+	0	0	24I938MI407MD14M9D12M9I	KP240986.1.1381_Bacteria;Proteobacteria;Alphaproteobacteria;Acetobacterales;Acetobacteraceae;Acetobacter;Acetobacter_ghanensis	FJ157228.1.1405_Bacteria;Proteobacteria;Alphaproteobacteria;Acetobacterales;Acetobacteraceae;Acetobacter;Acetobacter_lovaniensis
H	16429	1381	98.3	+	0	0	D24MD5MD1341MD7M28I	KX987248.1.1381_Bacteria;Proteobacteria;Alphaproteobacteria;Acetobacterales;Acetobacteraceae;Acetobacter;Acetobacter_syzygii	FJ157228.1.1405_Bacteria;Proteobacteria;Alphaproteobacteria;Acetobacterales;Acetobacteraceae;Acetobacter;Acetobacter_lovaniensis
H	16429	1380	98.1	+	0	0	27I772MD148MI422MD14M9D13M8I	KP240981.1.1380_Bacteria;Proteobacteria;Alphaproteobacteria;Acetobacterales;Acetobacteraceae;Acetobacter;Acetobacter_ghanensis	FJ157228.1.1405_Bacteria;Proteobacteria;Alphaproteobacteria;Acetobacterales;Acetobacteraceae;Acetobacter;Acetobacter_lovaniensis
H	16429	1380	99	+	0	0	8I1362MD17M18I	MH633719.1.1380_Bacteria;Proteobacteria;Alphaproteobacteria;Acetobacterales;Acetobacteraceae;Acetobacter;Acetobacter_fabarum	FJ157228.1.1405_Bacteria;Proteobacteria;Alphaproteobacteria;Acetobacterales;Acetobacteraceae;Acetobacter;Acetobacter_lovaniensis
H	16429	1375	99.3	+	0	0	17I392MD961MD20M15I	KC535069.1.1375_Bacteria;Proteobacteria;Alphaproteobacteria;Acetobacterales;Acetobacteraceae;Acetobacter;Acetobacter_sp._Oh-1	FJ157228.1.1405_Bacteria;Proteobacteria;Alphaproteobacteria;Acetobacterales;Acetobacteraceae;Acetobacter;Acetobacter_lovaniensis
H	16429	1375	98.5	+	0	0	31I1339MD14M9D12M9I	KU686738.1.1375_Bacteria;Proteobacteria;Alphaproteobacteria;Acetobacterales;Acetobacteraceae;Acetobacter;Acetobacter_ghanensis	FJ157228.1.1405_Bacteria;Proteobacteria;Alphaproteobacteria;Acetobacterales;Acetobacteraceae;Acetobacter;Acetobacter_lovaniensis
H	16429	1374	98.6	+	0	0	26I1344MD14M9D6M15I	KU555381.1.1374_Bacteria;Proteobacteria;Alphaproteobacteria;Acetobacterales;Acetobacteraceae;Acetobacter;Acetobacter_syzygii	FJ157228.1.1405_Bacteria;Proteobacteria;Alphaproteobacteria;Acetobacterales;Acetobacteraceae;Acetobacter;Acetobacter_lovaniensis
H	16429	1372	98	+	0	0	7I17MD5MD1337MD10M29I	HM218019.1.1372_Bacteria;Proteobacteria;Alphaproteobacteria;Acetobacterales;Acetobacteraceae;Acetobacter;Acetobacter_syzygii	FJ157228.1.1405_Bacteria;Proteobacteria;Alphaproteobacteria;Acetobacterales;Acetobacteraceae;Acetobacter;Acetobacter_lovaniensis
H	16429	1372	99.1	+	0	0	30I1340MD14M9D8M13I	KU686732.1.1372_Bacteria;Proteobacteria;Alphaproteobacteria;Acetobacterales;Acetobacteraceae;Acetobacter;Acetobacter_fabarum	FJ157228.1.1405_Bacteria;Proteobacteria;Alphaproteobacteria;Acetobacterales;Acetobacteraceae;Acetobacter;Acetobacter_lovaniensis
H	16429	1372	98.8	+	0	0	30I1340MD14M9D8M13I	KU686735.1.1372_Bacteria;Proteobacteria;Alphaproteobacteria;Acetobacterales;Acetobacteraceae;Acetobacter;Acetobacter_ghanensis	FJ157228.1.1405_Bacteria;Proteobacteria;Alphaproteobacteria;Acetobacterales;Acetobacteraceae;Acetobacter;Acetobacter_lovaniensis
H	16429	1371	96.4	+	0	0	19I5MD5MD911M4I419MI29M12I	MH393504.1.1371_Bacteria;Proteobacteria;Alphaproteobacteria;Acetobacterales;Acetobacteraceae;Acetobacter;Acetobacter_papayae	FJ157228.1.1405_Bacteria;Proteobacteria;Alphaproteobacteria;Acetobacterales;Acetobacteraceae;Acetobacter;Acetobacter_lovaniensis
H	16429	1363	98.1	+	0	0	6D24MD5MD1305M2D19M52I	KJ469784.1.1363_Bacteria;Proteobacteria;Alphaproteobacteria;Acetobacterales;Acetobacteraceae;Acetobacter;Acetobacter_fabarum	FJ157228.1.1405_Bacteria;Proteobacteria;Alphaproteobacteria;Acetobacterales;Acetobacteraceae;Acetobacter;Acetobacter_lovaniensis
H	16429	1362	98.8	+	0	0	24I5MD787MI10MI25MI7MI7MI20MI479M2D19M16I	MK041535.1.1362_Bacteria;Proteobacteria;Alphaproteobacteria;Acetobacterales;Acetobacteraceae;Acetobacter;Acetobacter_lovaniensis	FJ157228.1.1405_Bacteria;Proteobacteria;Alphaproteobacteria;Acetobacterales;Acetobacteraceae;Acetobacter;Acetobacter_lovaniensis
H	16429	1361	98.3	+	0	0	6D24MD5MD1324M52I	KJ469777.1.1361_Bacteria;Proteobacteria;Alphaproteobacteria;Acetobacterales;Acetobacteraceae;Acetobacter;Acetobacter_syzygii	FJ157228.1.1405_Bacteria;Proteobacteria;Alphaproteobacteria;Acetobacterales;Acetobacteraceae;Acetobacter;Acetobacter_lovaniensis
H	16429	1361	98.8	+	0	0	6D24MD5MD1324M52I	KJ469786.1.1361_Bacteria;Proteobacteria;Alphaproteobacteria;Acetobacterales;Acetobacteraceae;Acetobacter;Acetobacter_fabarum	FJ157228.1.1405_Bacteria;Proteobacteria;Alphaproteobacteria;Acetobacterales;Acetobacteraceae;Acetobacter;Acetobacter_lovaniensis
H	16429	1361	98.2	+	0	0	40I581MD29MD30MD267MI46MD376MD27M8I	MK026165.1.1361_Bacteria;Proteobacteria;Alphaproteobacteria;Acetobacterales;Acetobacteraceae;Acetobacter;Acetobacter_sp.	FJ157228.1.1405_Bacteria;Proteobacteria;Alphaproteobacteria;Acetobacterales;Acetobacteraceae;Acetobacter;Acetobacter_lovaniensis
H	16429	1360	99.8	+	0	0	26I3MD1341MD14M21I	KJ934260.1.1360_Bacteria;Proteobacteria;Alphaproteobacteria;Acetobacterales;Acetobacteraceae;Acetobacter;bacterium_NJ11	FJ157228.1.1405_Bacteria;Proteobacteria;Alphaproteobacteria;Acetobacterales;Acetobacteraceae;Acetobacter;Acetobacter_lovaniensis
H	16429	1354	95.5	+	0	0	7I29M11I479MD845M34I	HM217974.1.1354_Bacteria;Proteobacteria;Alphaproteobacteria;Acetobacterales;Acetobacteraceae;Acetobacter;Acetobacter_lovaniensis	FJ157228.1.1405_Bacteria;Proteobacteria;Alphaproteobacteria;Acetobacterales;Acetobacteraceae;Acetobacter;Acetobacter_lovaniensis
H	16429	1352	96.5	+	0	0	D24MD5MD194MI716M4I410M51I	AB937774.1.1352_Bacteria;Proteobacteria;Alphaproteobacteria;Acetobacterales;Acetobacteraceae;Acetobacter;Acetobacter_suratthaniensis	FJ157228.1.1405_Bacteria;Proteobacteria;Alphaproteobacteria;Acetobacterales;Acetobacteraceae;Acetobacter;Acetobacter_lovaniensis
H	16429	1352	96.5	+	0	0	49I891M4I419MI20M9D13M8I	JF793969.1.1352_Bacteria;Proteobacteria;Alphaproteobacteria;Acetobacterales;Acetobacteraceae;Acetobacter;Acetobacter_pasteurianus	FJ157228.1.1405_Bacteria;Proteobacteria;Alphaproteobacteria;Acetobacterales;Acetobacteraceae;Acetobacter;Acetobacter_lovaniensis
H	16429	1347	96.6	+	0	0	53I887M4I419MI20M9D12M9I	JF793968.1.1347_Bacteria;Proteobacteria;Alphaproteobacteria;Acetobacterales;Acetobacteraceae;Acetobacter;Acetobacter_pasteurianus	FJ157228.1.1405_Bacteria;Proteobacteria;Alphaproteobacteria;Acetobacterales;Acetobacteraceae;Acetobacter;Acetobacter_lovaniensis
H	16429	1338	99.9	+	0	0	34I1338M33I	KP676109.1.1338_Bacteria;Proteobacteria;Alphaproteobacteria;Acetobacterales;Acetobacteraceae;Acetobacter;Acetobacter_fabarum	FJ157228.1.1405_Bacteria;Proteobacteria;Alphaproteobacteria;Acetobacterales;Acetobacteraceae;Acetobacter;Acetobacter_lovaniensis
H	16429	1335	97.5	+	0	0	32I908M4I419MI8M33I	AB032352.1.1335_Bacteria;Proteobacteria;Alphaproteobacteria;Acetobacterales;Acetobacteraceae;Acetobacter;Acetobacter_pasteurianus	FJ157228.1.1405_Bacteria;Proteobacteria;Alphaproteobacteria;Acetobacterales;Acetobacteraceae;Acetobacter;Acetobacter_lovaniensis
H	16429	1328	99.8	+	0	0	39I1328M38I	KP764185.1.1328_Bacteria;Proteobacteria;Alphaproteobacteria;Acetobacterales;Acetobacteraceae;Acetobacter;Lactobacillus_plantarum	FJ157228.1.1405_Bacteria;Proteobacteria;Alphaproteobacteria;Acetobacterales;Acetobacteraceae;Acetobacter;Acetobacter_lovaniensis
H	16429	1326	97.3	+	0	0	24I5MD911M4I409M52I	GQ240639.1.1326_Bacteria;Proteobacteria;Alphaproteobacteria;Acetobacterales;Acetobacteraceae;Acetobacter;Acetobacter_pasteurianus	FJ157228.1.1405_Bacteria;Proteobacteria;Alphaproteobacteria;Acetobacterales;Acetobacteraceae;Acetobacter;Acetobacter_lovaniensis
H	16429	1317	99.8	+	0	0	27I1317M61I	HM217932.1.1317_Bacteria;Proteobacteria;Alphaproteobacteria;Acetobacterales;Acetobacteraceae;Acetobacter;Acetobacter_fabarum	FJ157228.1.1405_Bacteria;Proteobacteria;Alphaproteobacteria;Acetobacterales;Acetobacteraceae;Acetobacter;Acetobacter_lovaniensis
H	16429	1309	97.2	+	0	0	22I7MD911M4I390M71I	GQ240640.1.1309_Bacteria;Proteobacteria;Alphaproteobacteria;Acetobacterales;Acetobacteraceae;Acetobacter;Acetobacter_pasteurianus	FJ157228.1.1405_Bacteria;Proteobacteria;Alphaproteobacteria;Acetobacterales;Acetobacteraceae;Acetobacter;Acetobacter_lovaniensis
H	16429	1264	99.3	+	0	0	30I1126MD137M112I	KX214639.1.1264_Bacteria;Proteobacteria;Alphaproteobacteria;Acetobacterales;Acetobacteraceae;Acetobacter;Acetobacter_okinawensis	FJ157228.1.1405_Bacteria;Proteobacteria;Alphaproteobacteria;Acetobacterales;Acetobacteraceae;Acetobacter;Acetobacter_lovaniensis
H	16429	1263	99.3	+	0	0	30I1263M112I	KX214638.1.1263_Bacteria;Proteobacteria;Alphaproteobacteria;Acetobacterales;Acetobacteraceae;Acetobacter;Acetobacter_okinawensis	FJ157228.1.1405_Bacteria;Proteobacteria;Alphaproteobacteria;Acetobacterales;Acetobacteraceae;Acetobacter;Acetobacter_lovaniensis
H	16429	1263	99.3	+	0	0	30I1263M112I	KX214640.1.1263_Bacteria;Proteobacteria;Alphaproteobacteria;Acetobacterales;Acetobacteraceae;Acetobacter;Acetobacter_okinawensis	FJ157228.1.1405_Bacteria;Proteobacteria;Alphaproteobacteria;Acetobacterales;Acetobacteraceae;Acetobacter;Acetobacter_lovaniensis
H	16429	1236	99.9	+	0	0	25I1236M144I	MH398519.1.1236_Bacteria;Proteobacteria;Alphaproteobacteria;Acetobacterales;Acetobacteraceae;Acetobacter;Acetobacter_fabarum	FJ157228.1.1405_Bacteria;Proteobacteria;Alphaproteobacteria;Acetobacterales;Acetobacteraceae;Acetobacter;Acetobacter_lovaniensis
H	16429	1231	99.9	+	0	0	30I1231M144I	MH398520.1.1231_Bacteria;Proteobacteria;Alphaproteobacteria;Acetobacterales;Acetobacteraceae;Acetobacter;Acetobacter_fabarum	FJ157228.1.1405_Bacteria;Proteobacteria;Alphaproteobacteria;Acetobacterales;Acetobacteraceae;Acetobacter;Acetobacter_lovaniensis
H	16429	1231	99.9	+	0	0	30I1231M144I	MH398521.1.1231_Bacteria;Proteobacteria;Alphaproteobacteria;Acetobacterales;Acetobacteraceae;Acetobacter;Acetobacter_fabarum	FJ157228.1.1405_Bacteria;Proteobacteria;Alphaproteobacteria;Acetobacterales;Acetobacteraceae;Acetobacter;Acetobacter_lovaniensis
H	16429	1229	99.9	+	0	0	32I1229M144I	MH398529.1.1229_Bacteria;Proteobacteria;Alphaproteobacteria;Acetobacterales;Acetobacteraceae;Acetobacter;Acetobacter_fabarum	FJ157228.1.1405_Bacteria;Proteobacteria;Alphaproteobacteria;Acetobacterales;Acetobacteraceae;Acetobacter;Acetobacter_lovaniensis
H	16429	1227	97.5	+	0	0	30I910M4I317M144I	MH429833.1.1227_Bacteria;Proteobacteria;Alphaproteobacteria;Acetobacterales;Acetobacteraceae;Acetobacter;Acetobacter_suratthaniensis	FJ157228.1.1405_Bacteria;Proteobacteria;Alphaproteobacteria;Acetobacterales;Acetobacteraceae;Acetobacter;Acetobacter_lovaniensis
H	16429	1220	97.5	+	0	0	37I903M4I317M144I	MH429834.1.1220_Bacteria;Proteobacteria;Alphaproteobacteria;Acetobacterales;Acetobacteraceae;Acetobacter;Acetobacter_suratthaniensis	FJ157228.1.1405_Bacteria;Proteobacteria;Alphaproteobacteria;Acetobacterales;Acetobacteraceae;Acetobacter;Acetobacter_lovaniensis
H	16429	1206	99.7	+	0	0	37I643MI191MI103MI269M159I	MG722750.1.1206_Bacteria;Proteobacteria;Alphaproteobacteria;Acetobacterales;Acetobacteraceae;Acetobacter;Acetobacter_fabarum	FJ157228.1.1405_Bacteria;Proteobacteria;Alphaproteobacteria;Acetobacterales;Acetobacteraceae;Acetobacter;Acetobacter_lovaniensis
C	16429	62	*	*	*	*	*	FJ157228.1.1405_Bacteria;Proteobacteria;Alphaproteobacteria;Acetobacterales;Acetobacteraceae;Acetobacter;Acetobacter_lovaniensis	*
### AJXU01000048
S	2673	1546	*	*	*	*	*	AJXU01000048.192.1737_Bacteria;Proteobacteria;Gammaproteobacteria;Xanthomonadales;Rhodanobacteraceae;Rhodanobacter;Rhodanobacter_fulvus_Jip2	*
H	2673	1546	98.3	+	0	0	1546M	AJXV01000059.262.1807_Bacteria;Proteobacteria;Gammaproteobacteria;Xanthomonadales;Rhodanobacteraceae;Rhodanobacter;Rhodanobacter_denitrificans	AJXU01000048.192.1737_Bacteria;Proteobacteria;Gammaproteobacteria;Xanthomonadales;Rhodanobacteraceae;Rhodanobacter;Rhodanobacter_fulvus_Jip2
H	2673	1546	97.6	+	0	0	1546M	AJXW01000099.273.1818_Bacteria;Proteobacteria;Gammaproteobacteria;Xanthomonadales;Rhodanobacteraceae;Rhodanobacter;Rhodanobacter_thiooxydans_LCS2	AJXU01000048.192.1737_Bacteria;Proteobacteria;Gammaproteobacteria;Xanthomonadales;Rhodanobacteraceae;Rhodanobacter;Rhodanobacter_fulvus_Jip2
H	2673	1546	99	+	0	0	1546M	LMEX01000002.1333225.1334770_Bacteria;Proteobacteria;Gammaproteobacteria;Xanthomonadales;Rhodanobacteraceae;Rhodanobacter;Rhodanobacter_sp._Root480	AJXU01000048.192.1737_Bacteria;Proteobacteria;Gammaproteobacteria;Xanthomonadales;Rhodanobacteraceae;Rhodanobacter;Rhodanobacter_fulvus_Jip2
H	2673	1546	98.4	+	0	0	1546M	LMGH01000016.277139.278684_Bacteria;Proteobacteria;Gammaproteobacteria;Xanthomonadales;Rhodanobacteraceae;Rhodanobacter;Rhodanobacter_sp._Root561	AJXU01000048.192.1737_Bacteria;Proteobacteria;Gammaproteobacteria;Xanthomonadales;Rhodanobacteraceae;Rhodanobacter;Rhodanobacter_fulvus_Jip2
H	2673	1546	99	+	0	0	1546M	LMGW01000002.1285662.1287207_Bacteria;Proteobacteria;Gammaproteobacteria;Xanthomonadales;Rhodanobacteraceae;Rhodanobacter;Rhodanobacter_sp._Root627	AJXU01000048.192.1737_Bacteria;Proteobacteria;Gammaproteobacteria;Xanthomonadales;Rhodanobacteraceae;Rhodanobacter;Rhodanobacter_fulvus_Jip2
H	2673	1546	98.4	+	0	0	1546M	LMSK01000002.1176574.1178119_Bacteria;Proteobacteria;Gammaproteobacteria;Xanthomonadales;Rhodanobacteraceae;Rhodanobacter;Rhodanobacter_sp._Soil772	AJXU01000048.192.1737_Bacteria;Proteobacteria;Gammaproteobacteria;Xanthomonadales;Rhodanobacteraceae;Rhodanobacter;Rhodanobacter_fulvus_Jip2
H	2673	1546	96.8	+	0	0	1546M	LMSL01000029.1358.2903_Bacteria;Proteobacteria;Gammaproteobacteria;Xanthomonadales;Rhodanobacteraceae;Dyella;Frateuria_sp._Soil773	AJXU01000048.192.1737_Bacteria;Proteobacteria;Gammaproteobacteria;Xanthomonadales;Rhodanobacteraceae;Rhodanobacter;Rhodanobacter_fulvus_Jip2
H	2673	1546	97.8	+	0	0	1546M	LVJR01000068.3929.5474_Bacteria;Proteobacteria;Gammaproteobacteria;Xanthomonadales;Rhodanobacteraceae;Rhodanobacter;Rhodanobacter_sp._FW104-R8	AJXU01000048.192.1737_Bacteria;Proteobacteria;Gammaproteobacteria;Xanthomonadales;Rhodanobacteraceae;Rhodanobacter;Rhodanobacter_fulvus_Jip2
H	2673	1546	97.6	+	0	0	1546M	LVJS01000094.3725.5270_Bacteria;Proteobacteria;Gammaproteobacteria;Xanthomonadales;Rhodanobacteraceae;Rhodanobacter;Rhodanobacter_thiooxydans	AJXU01000048.192.1737_Bacteria;Proteobacteria;Gammaproteobacteria;Xanthomonadales;Rhodanobacteraceae;Rhodanobacter;Rhodanobacter_fulvus_Jip2
H	2673	1546	97.8	+	0	0	1546M	LVJT01000056.193.1738_Bacteria;Proteobacteria;Gammaproteobacteria;Xanthomonadales;Rhodanobacteraceae;Rhodanobacter;Rhodanobacter_sp._FW510-T8	AJXU01000048.192.1737_Bacteria;Proteobacteria;Gammaproteobacteria;Xanthomonadales;Rhodanobacteraceae;Rhodanobacter;Rhodanobacter_fulvus_Jip2
H	2673	1546	97.8	+	0	0	1546M	LVJU01000063.3960.5505_Bacteria;Proteobacteria;Gammaproteobacteria;Xanthomonadales;Rhodanobacteraceae;Rhodanobacter;Rhodanobacter_sp._FW510-R10	AJXU01000048.192.1737_Bacteria;Proteobacteria;Gammaproteobacteria;Xanthomonadales;Rhodanobacteraceae;Rhodanobacter;Rhodanobacter_fulvus_Jip2
H	2673	1546	95.9	+	0	0	1546M	MUNQ01000021.276.1821_Bacteria;Proteobacteria;Gammaproteobacteria;Xanthomonadales;Rhodanobacteraceae;Rhodanobacter;Rhodanobacter_sp._C05	AJXU01000048.192.1737_Bacteria;Proteobacteria;Gammaproteobacteria;Xanthomonadales;Rhodanobacteraceae;Rhodanobacter;Rhodanobacter_fulvus_Jip2
H	2673	1546	96.5	+	0	0	1546M	MUNR01000001.3834.5379_Bacteria;Proteobacteria;Gammaproteobacteria;Xanthomonadales;Rhodanobacteraceae;Rhodanobacter;Rhodanobacter_sp._C01	AJXU01000048.192.1737_Bacteria;Proteobacteria;Gammaproteobacteria;Xanthomonadales;Rhodanobacteraceae;Rhodanobacter;Rhodanobacter_fulvus_Jip2
H	2673	1546	96.2	+	0	0	1546M	MUNT01000015.275.1820_Bacteria;Proteobacteria;Gammaproteobacteria;Xanthomonadales;Rhodanobacteraceae;Rhodanobacter;Rhodanobacter_sp._C03	AJXU01000048.192.1737_Bacteria;Proteobacteria;Gammaproteobacteria;Xanthomonadales;Rhodanobacteraceae;Rhodanobacter;Rhodanobacter_fulvus_Jip2
H	2673	1546	97.3	+	0	0	1546M	MUNU01000002.280.1825_Bacteria;Proteobacteria;Gammaproteobacteria;Xanthomonadales;Rhodanobacteraceae;Rhodanobacter;Rhodanobacter_sp._B05	AJXU01000048.192.1737_Bacteria;Proteobacteria;Gammaproteobacteria;Xanthomonadales;Rhodanobacteraceae;Rhodanobacter;Rhodanobacter_fulvus_Jip2
H	2673	1546	97	+	0	0	1546M	MUNV01000027.275.1820_Bacteria;Proteobacteria;Gammaproteobacteria;Xanthomonadales;Rhodanobacteraceae;Rhodanobacter;Rhodanobacter_sp._B04	AJXU01000048.192.1737_Bacteria;Proteobacteria;Gammaproteobacteria;Xanthomonadales;Rhodanobacteraceae;Rhodanobacter;Rhodanobacter_fulvus_Jip2
H	2673	1545	97.5	+	0	0	1545MI	JF719060.1.1545_Bacteria;Proteobacteria;Gammaproteobacteria;Xanthomonadales;Rhodanobacteraceae;Rhodanobacter;Rhodanobacter_denitrificans	AJXU01000048.192.1737_Bacteria;Proteobacteria;Gammaproteobacteria;Xanthomonadales;Rhodanobacteraceae;Rhodanobacter;Rhodanobacter_fulvus_Jip2
H	2673	1542	96.7	+	0	0	87M4I1455M	MUNP01000023.3735.5276_Bacteria;Proteobacteria;Gammaproteobacteria;Xanthomonadales;Rhodanobacteraceae;Rhodanobacter;Rhodanobacter_sp._C06	AJXU01000048.192.1737_Bacteria;Proteobacteria;Gammaproteobacteria;Xanthomonadales;Rhodanobacteraceae;Rhodanobacter;Rhodanobacter_fulvus_Jip2
H	2673	1541	95.9	+	0	0	7I4MD829MI705M2D	MH698631.1.1541_Bacteria;Proteobacteria;Gammaproteobacteria;Xanthomonadales;Rhodanobacteraceae;Rhodanobacter;Rhodanobacter_sp.	AJXU01000048.192.1737_Bacteria;Proteobacteria;Gammaproteobacteria;Xanthomonadales;Rhodanobacteraceae;Rhodanobacter;Rhodanobacter_fulvus_Jip2
H	2673	1541	95.6	+	0	0	14I1532M9D	MH698724.1.1541_Bacteria;Proteobacteria;Gammaproteobacteria;Xanthomonadales;Rhodanobacteraceae;Rhodanobacter;Rhodanobacter_sp.	AJXU01000048.192.1737_Bacteria;Proteobacteria;Gammaproteobacteria;Xanthomonadales;Rhodanobacteraceae;Rhodanobacter;Rhodanobacter_fulvus_Jip2
H	2673	1537	96.3	+	0	0	11I1535M2D	KF441591.1.1537_Bacteria;Proteobacteria;Gammaproteobacteria;Xanthomonadales;Rhodanobacteraceae;Rhodanobacter;Rhodanobacter_sp._A2-60	AJXU01000048.192.1737_Bacteria;Proteobacteria;Gammaproteobacteria;Xanthomonadales;Rhodanobacteraceae;Rhodanobacter;Rhodanobacter_fulvus_Jip2
H	2673	1537	97.1	+	0	0	11I1535M2D	KF441614.1.1537_Bacteria;Proteobacteria;Gammaproteobacteria;Xanthomonadales;Rhodanobacteraceae;Rhodanobacter;Rhodanobacter_sp._A2-441	AJXU01000048.192.1737_Bacteria;Proteobacteria;Gammaproteobacteria;Xanthomonadales;Rhodanobacteraceae;Rhodanobacter;Rhodanobacter_fulvus_Jip2
H	2673	1536	96.9	+	0	0	12I1534M2D	KF441611.1.1536_Bacteria;Proteobacteria;Gammaproteobacteria;Xanthomonadales;Rhodanobacteraceae;Rhodanobacter;Rhodanobacter_sp._A2-438	AJXU01000048.192.1737_Bacteria;Proteobacteria;Gammaproteobacteria;Xanthomonadales;Rhodanobacteraceae;Rhodanobacter;Rhodanobacter_fulvus_Jip2
H	2673	1536	98.1	+	0	0	15I778MD23MD9MD721M2D	KF441675.1.1536_Bacteria;Proteobacteria;Gammaproteobacteria;Xanthomonadales;Rhodanobacteraceae;Rhodanobacter;Rhodanobacter_sp._7B-395	AJXU01000048.192.1737_Bacteria;Proteobacteria;Gammaproteobacteria;Xanthomonadales;Rhodanobacteraceae;Rhodanobacter;Rhodanobacter_fulvus_Jip2
H	2673	1533	97.5	+	0	0	15I1531M2D	KF441589.1.1533_Bacteria;Proteobacteria;Gammaproteobacteria;Xanthomonadales;Rhodanobacteraceae;Rhodanobacter;Rhodanobacter_sp._A2-56	AJXU01000048.192.1737_Bacteria;Proteobacteria;Gammaproteobacteria;Xanthomonadales;Rhodanobacteraceae;Rhodanobacter;Rhodanobacter_fulvus_Jip2
H	2673	1532	97.5	+	0	0	14I193MD1338MI	AF494542.1.1532_Bacteria;Proteobacteria;Gammaproteobacteria;Xanthomonadales;Rhodanobacteraceae;Rhodanobacter;Rhodanobacter_sp._BPC1	AJXU01000048.192.1737_Bacteria;Proteobacteria;Gammaproteobacteria;Xanthomonadales;Rhodanobacteraceae;Rhodanobacter;Rhodanobacter_fulvus_Jip2
H	2673	1532	97.5	+	0	0	15I1531MD	KF441592.1.1532_Bacteria;Proteobacteria;Gammaproteobacteria;Xanthomonadales;Rhodanobacteraceae;Rhodanobacter;Rhodanobacter_sp._A2-61	AJXU01000048.192.1737_Bacteria;Proteobacteria;Gammaproteobacteria;Xanthomonadales;Rhodanobacteraceae;Rhodanobacter;Rhodanobacter_fulvus_Jip2
H	2673	1531	96.9	+	0	0	16I1530MD	KF441615.1.1531_Bacteria;Proteobacteria;Gammaproteobacteria;Xanthomonadales;Rhodanobacteraceae;Rhodanobacter;Rhodanobacter_sp._A2-442	AJXU01000048.192.1737_Bacteria;Proteobacteria;Gammaproteobacteria;Xanthomonadales;Rhodanobacteraceae;Rhodanobacter;Rhodanobacter_fulvus_Jip2
H	2673	1529	96	+	0	0	16I824MI705M	MH699154.1.1529_Bacteria;Proteobacteria;Gammaproteobacteria;Xanthomonadales;Rhodanobacteraceae;Rhodanobacter;Rhodanobacter_sp.	AJXU01000048.192.1737_Bacteria;Proteobacteria;Gammaproteobacteria;Xanthomonadales;Rhodanobacteraceae;Rhodanobacter;Rhodanobacter_fulvus_Jip2
H	2673	1527	95.2	+	0	0	7I203M2D1322M14I	FPLS01006610.9.1535_Bacteria;Proteobacteria;Gammaproteobacteria;Xanthomonadales;Rhodanobacteraceae;Luteibacter;metagenome	AJXU01000048.192.1737_Bacteria;Proteobacteria;Gammaproteobacteria;Xanthomonadales;Rhodanobacteraceae;Rhodanobacter;Rhodanobacter_fulvus_Jip2
H	2673	1527	95.2	+	0	0	7I203M2D1322M14I	FPLS01052428.8.1534_Bacteria;Proteobacteria;Gammaproteobacteria;Xanthomonadales;Rhodanobacteraceae;Luteibacter;metagenome	AJXU01000048.192.1737_Bacteria;Proteobacteria;Gammaproteobacteria;Xanthomonadales;Rhodanobacteraceae;Rhodanobacter;Rhodanobacter_fulvus_Jip2
H	2673	1526	95.2	+	0	0	7I200M2D1311MI13M14I	FPLL01004284.9.1534_Bacteria;Proteobacteria;Gammaproteobacteria;Xanthomonadales;Rhodanobacteraceae;Luteibacter;metagenome	AJXU01000048.192.1737_Bacteria;Proteobacteria;Gammaproteobacteria;Xanthomonadales;Rhodanobacteraceae;Rhodanobacter;Rhodanobacter_fulvus_Jip2
H	2673	1526	95.5	+	0	0	7I200M2D1311MI13M14I	FPLS01030124.12.1537_Bacteria;Proteobacteria;Gammaproteobacteria;Xanthomonadales;Rhodanobacteraceae;Luteibacter;metagenome	AJXU01000048.192.1737_Bacteria;Proteobacteria;Gammaproteobacteria;Xanthomonadales;Rhodanobacteraceae;Rhodanobacter;Rhodanobacter_fulvus_Jip2
H	2673	1526	95.9	+	0	0	7I1202MD323M14I	FPLS01057980.13.1538_Bacteria;Proteobacteria;Gammaproteobacteria;Xanthomonadales;Rhodanobacteraceae;Rhodanobacter;metagenome	AJXU01000048.192.1737_Bacteria;Proteobacteria;Gammaproteobacteria;Xanthomonadales;Rhodanobacteraceae;Rhodanobacter;Rhodanobacter_fulvus_Jip2
H	2673	1526	95.5	+	0	0	7I200M2D110MI1214M14I	FPLS01060990.14.1539_Bacteria;Proteobacteria;Gammaproteobacteria;Xanthomonadales;Rhodanobacteraceae;Luteibacter;metagenome	AJXU01000048.192.1737_Bacteria;Proteobacteria;Gammaproteobacteria;Xanthomonadales;Rhodanobacteraceae;Rhodanobacter;Rhodanobacter_fulvus_Jip2
H	2673	1526	96.4	+	0	0	18I10MI1516MI	MH698727.1.1526_Bacteria;Proteobacteria;Gammaproteobacteria;Xanthomonadales;Rhodanobacteraceae;Rhodanobacter;Rhodanobacter_sp.	AJXU01000048.192.1737_Bacteria;Proteobacteria;Gammaproteobacteria;Xanthomonadales;Rhodanobacteraceae;Rhodanobacter;Rhodanobacter_fulvus_Jip2
H	2673	1525	97.2	+	0	0	7I1525M14I	ADIG01001062.61012.62536_Bacteria;Proteobacteria;Gammaproteobacteria;Xanthomonadales;Rhodanobacteraceae;Rhodanobacter;groundwater_metagenome	AJXU01000048.192.1737_Bacteria;Proteobacteria;Gammaproteobacteria;Xanthomonadales;Rhodanobacteraceae;Rhodanobacter;Rhodanobacter_fulvus_Jip2
H	2673	1525	98.3	+	0	0	7I1525M14I	ATYF01000026.222.1746_Bacteria;Proteobacteria;Gammaproteobacteria;Xanthomonadales;Rhodanobacteraceae;Rhodanobacter;Rhodanobacter_sp._OR92	AJXU01000048.192.1737_Bacteria;Proteobacteria;Gammaproteobacteria;Xanthomonadales;Rhodanobacteraceae;Rhodanobacter;Rhodanobacter_fulvus_Jip2
H	2673	1525	98.2	+	0	0	7I1525M14I	AXBJ01000008.154560.156084_Bacteria;Proteobacteria;Gammaproteobacteria;Xanthomonadales;Rhodanobacteraceae;Rhodanobacter;Rhodanobacter_sp._OR87	AJXU01000048.192.1737_Bacteria;Proteobacteria;Gammaproteobacteria;Xanthomonadales;Rhodanobacteraceae;Rhodanobacter;Rhodanobacter_fulvus_Jip2
H	2673	1525	98.2	+	0	0	7I1525M14I	AXBJ01000019.3924.5448_Bacteria;Proteobacteria;Gammaproteobacteria;Xanthomonadales;Rhodanobacteraceae;Rhodanobacter;Rhodanobacter_sp._OR87	AJXU01000048.192.1737_Bacteria;Proteobacteria;Gammaproteobacteria;Xanthomonadales;Rhodanobacteraceae;Rhodanobacter;Rhodanobacter_fulvus_Jip2
H	2673	1525	98.2	+	0	0	7I1525M14I	AXBJ01000026.271.1795_Bacteria;Proteobacteria;Gammaproteobacteria;Xanthomonadales;Rhodanobacteraceae;Rhodanobacter;Rhodanobacter_sp._OR87	AJXU01000048.192.1737_Bacteria;Proteobacteria;Gammaproteobacteria;Xanthomonadales;Rhodanobacteraceae;Rhodanobacter;Rhodanobacter_fulvus_Jip2
H	2673	1525	98.2	+	0	0	7I1525M14I	AXBJ01000036.24307.25831_Bacteria;Proteobacteria;Gammaproteobacteria;Xanthomonadales;Rhodanobacteraceae;Rhodanobacter;Rhodanobacter_sp._OR87	AJXU01000048.192.1737_Bacteria;Proteobacteria;Gammaproteobacteria;Xanthomonadales;Rhodanobacteraceae;Rhodanobacter;Rhodanobacter_fulvus_Jip2
H	2673	1525	97	+	0	0	7I1525M14I	FPLS01000295.9.1533_Bacteria;Proteobacteria;Gammaproteobacteria;Xanthomonadales;Rhodanobacteraceae;Rhodanobacter;metagenome	AJXU01000048.192.1737_Bacteria;Proteobacteria;Gammaproteobacteria;Xanthomonadales;Rhodanobacteraceae;Rhodanobacter;Rhodanobacter_fulvus_Jip2
H	2673	1525	96.1	+	0	0	7I1525M14I	FPLS01010368.11.1535_Bacteria;Proteobacteria;Gammaproteobacteria;Xanthomonadales;Rhodanobacteraceae;Rhodanobacter;metagenome	AJXU01000048.192.1737_Bacteria;Proteobacteria;Gammaproteobacteria;Xanthomonadales;Rhodanobacteraceae;Rhodanobacter;Rhodanobacter_fulvus_Jip2
H	2673	1525	95.7	+	0	0	7I1525M14I	FPLS01017784.16.1540_Bacteria;Proteobacteria;Gammaproteobacteria;Xanthomonadales;Rhodanobacteraceae;Rhodanobacter;metagenome	AJXU01000048.192.1737_Bacteria;Proteobacteria;Gammaproteobacteria;Xanthomonadales;Rhodanobacteraceae;Rhodanobacter;Rhodanobacter_fulvus_Jip2
H	2673	1525	95.9	+	0	0	7I1525M14I	FPLS01021577.17.1541_Bacteria;Proteobacteria;Gammaproteobacteria;Xanthomonadales;Rhodanobacteraceae;Rhodanobacter;metagenome	AJXU01000048.192.1737_Bacteria;Proteobacteria;Gammaproteobacteria;Xanthomonadales;Rhodanobacteraceae;Rhodanobacter;Rhodanobacter_fulvus_Jip2
H	2673	1525	96	+	0	0	7I1525M14I	FPLS01050797.16.1540_Bacteria;Proteobacteria;Gammaproteobacteria;Xanthomonadales;Rhodanobacteraceae;Rhodanobacter;metagenome	AJXU01000048.192.1737_Bacteria;Proteobacteria;Gammaproteobacteria;Xanthomonadales;Rhodanobacteraceae;Rhodanobacter;Rhodanobacter_fulvus_Jip2
H	2673	1525	96.1	+	0	0	7I1525M14I	FPLS01061292.9.1533_Bacteria;Proteobacteria;Gammaproteobacteria;Xanthomonadales;Rhodanobacteraceae;Rhodanobacter;metagenome	AJXU01000048.192.1737_Bacteria;Proteobacteria;Gammaproteobacteria;Xanthomonadales;Rhodanobacteraceae;Rhodanobacter;Rhodanobacter_fulvus_Jip2
H	2673	1525	95.6	+	0	0	7I1525M14I	JQND01000001.3958889.3960413_Bacteria;Proteobacteria;Gammaproteobacteria;Xanthomonadales;Rhodanobacteraceae;Luteibacter;Luteibacter_sp._9145	AJXU01000048.192.1737_Bacteria;Proteobacteria;Gammaproteobacteria;Xanthomonadales;Rhodanobacteraceae;Rhodanobacter;Rhodanobacter_fulvus_Jip2
H	2673	1525	95.6	+	0	0	7I1525M14I	JQND01000001.4364756.4366280_Bacteria;Proteobacteria;Gammaproteobacteria;Xanthomonadales;Rhodanobacteraceae;Luteibacter;Luteibacter_sp._9145	AJXU01000048.192.1737_Bacteria;Proteobacteria;Gammaproteobacteria;Xanthomonadales;Rhodanobacteraceae;Rhodanobacter;Rhodanobacter_fulvus_Jip2
H	2673	1525	95.6	+	0	0	7I1525M14I	JQNL01000001.2560601.2562125_Bacteria;Proteobacteria;Gammaproteobacteria;Xanthomonadales;Rhodanobacteraceae;Luteibacter;Luteibacter_sp._9143	AJXU01000048.192.1737_Bacteria;Proteobacteria;Gammaproteobacteria;Xanthomonadales;Rhodanobacteraceae;Rhodanobacter;Rhodanobacter_fulvus_Jip2
H	2673	1525	95.6	+	0	0	7I1525M14I	JQNL01000001.2966468.2967992_Bacteria;Proteobacteria;Gammaproteobacteria;Xanthomonadales;Rhodanobacteraceae;Luteibacter;Luteibacter_sp._9143	AJXU01000048.192.1737_Bacteria;Proteobacteria;Gammaproteobacteria;Xanthomonadales;Rhodanobacteraceae;Rhodanobacter;Rhodanobacter_fulvus_Jip2
H	2673	1525	95.6	+	0	0	7I1525M14I	JUHO01000001.172183.173707_Bacteria;Proteobacteria;Gammaproteobacteria;Xanthomonadales;Rhodanobacteraceae;Luteibacter;Luteibacter_sp._9133	AJXU01000048.192.1737_Bacteria;Proteobacteria;Gammaproteobacteria;Xanthomonadales;Rhodanobacteraceae;Rhodanobacter;Rhodanobacter_fulvus_Jip2
H	2673	1525	95.6	+	0	0	7I1525M14I	JUHO01000001.575650.577174_Bacteria;Proteobacteria;Gammaproteobacteria;Xanthomonadales;Rhodanobacteraceae;Luteibacter;Luteibacter_sp._9133	AJXU01000048.192.1737_Bacteria;Proteobacteria;Gammaproteobacteria;Xanthomonadales;Rhodanobacteraceae;Rhodanobacter;Rhodanobacter_fulvus_Jip2
H	2673	1524	96	+	0	0	7I959MI565M14I	FPLS01003124.15.1538_Bacteria;Proteobacteria;Gammaproteobacteria;Xanthomonadales;Rhodanobacteraceae;Rhodanobacter;metagenome	AJXU01000048.192.1737_Bacteria;Proteobacteria;Gammaproteobacteria;Xanthomonadales;Rhodanobacteraceae;Rhodanobacter;Rhodanobacter_fulvus_Jip2
H	2673	1524	97.1	+	0	0	7I959MI565M14I	FPLS01033043.16.1539_Bacteria;Proteobacteria;Gammaproteobacteria;Xanthomonadales;Rhodanobacteraceae;Rhodanobacter;metagenome	AJXU01000048.192.1737_Bacteria;Proteobacteria;Gammaproteobacteria;Xanthomonadales;Rhodanobacteraceae;Rhodanobacter;Rhodanobacter_fulvus_Jip2
H	2673	1524	96	+	0	0	7I1110MI414M14I	FPLS01033053.12.1535_Bacteria;Proteobacteria;Gammaproteobacteria;Xanthomonadales;Rhodanobacteraceae;Rhodanobacter;metagenome	AJXU01000048.192.1737_Bacteria;Proteobacteria;Gammaproteobacteria;Xanthomonadales;Rhodanobacteraceae;Rhodanobacter;Rhodanobacter_fulvus_Jip2
H	2673	1524	95.9	+	0	0	7I722MI802M14I	FPLS01056854.18.1541_Bacteria;Proteobacteria;Gammaproteobacteria;Xanthomonadales;Rhodanobacteraceae;Rhodanobacter;metagenome	AJXU01000048.192.1737_Bacteria;Proteobacteria;Gammaproteobacteria;Xanthomonadales;Rhodanobacteraceae;Rhodanobacter;Rhodanobacter_fulvus_Jip2
H	2673	1524	97.3	+	0	0	20I1524M2I	KT183544.1.1524_Bacteria;Proteobacteria;Gammaproteobacteria;Xanthomonadales;Rhodanobacteraceae;Rhodanobacter;Rhodanobacter_sp._D1SP217	AJXU01000048.192.1737_Bacteria;Proteobacteria;Gammaproteobacteria;Xanthomonadales;Rhodanobacteraceae;Rhodanobacter;Rhodanobacter_fulvus_Jip2
H	2673	1524	96.6	+	0	0	18I822MI702M3I	MH698729.1.1524_Bacteria;Proteobacteria;Gammaproteobacteria;Xanthomonadales;Rhodanobacteraceae;Rhodanobacter;Rhodanobacter_sp.	AJXU01000048.192.1737_Bacteria;Proteobacteria;Gammaproteobacteria;Xanthomonadales;Rhodanobacteraceae;Rhodanobacter;Rhodanobacter_fulvus_Jip2
H	2673	1523	95.9	+	0	0	7I1513M2I10M14I	FPLL01006651.12.1534_Bacteria;Proteobacteria;Gammaproteobacteria;Xanthomonadales;Rhodanobacteraceae;Rhodanobacter;metagenome	AJXU01000048.192.1737_Bacteria;Proteobacteria;Gammaproteobacteria;Xanthomonadales;Rhodanobacteraceae;Rhodanobacter;Rhodanobacter_fulvus_Jip2
H	2673	1523	95.9	+	0	0	7I1513M2I10M14I	FPLS01004710.11.1533_Bacteria;Proteobacteria;Gammaproteobacteria;Xanthomonadales;Rhodanobacteraceae;Rhodanobacter;metagenome	AJXU01000048.192.1737_Bacteria;Proteobacteria;Gammaproteobacteria;Xanthomonadales;Rhodanobacteraceae;Rhodanobacter;Rhodanobacter_fulvus_Jip2
H	2673	1523	95.7	+	0	0	7I1513M2I10M14I	FPLS01022294.7.1529_Bacteria;Proteobacteria;Gammaproteobacteria;Xanthomonadales;Rhodanobacteraceae;Rhodanobacter;metagenome	AJXU01000048.192.1737_Bacteria;Proteobacteria;Gammaproteobacteria;Xanthomonadales;Rhodanobacteraceae;Rhodanobacter;Rhodanobacter_fulvus_Jip2
H	2673	1523	95.9	+	0	0	7I1513M2I10M14I	FPLS01047343.9.1531_Bacteria;Proteobacteria;Gammaproteobacteria;Xanthomonadales;Rhodanobacteraceae;Rhodanobacter;metagenome	AJXU01000048.192.1737_Bacteria;Proteobacteria;Gammaproteobacteria;Xanthomonadales;Rhodanobacteraceae;Rhodanobacter;Rhodanobacter_fulvus_Jip2
H	2673	1523	97.9	+	0	0	20I820MI703M2I	KY445704.1.1523_Bacteria;Proteobacteria;Gammaproteobacteria;Xanthomonadales;Rhodanobacteraceae;Rhodanobacter;Rhodanobacter_sp.	AJXU01000048.192.1737_Bacteria;Proteobacteria;Gammaproteobacteria;Xanthomonadales;Rhodanobacteraceae;Rhodanobacter;Rhodanobacter_fulvus_Jip2
H	2673	1523	96.2	+	0	0	18I1523M5I	MH698630.1.1523_Bacteria;Proteobacteria;Gammaproteobacteria;Xanthomonadales;Rhodanobacteraceae;Rhodanobacter;Rhodanobacter_sp.	AJXU01000048.192.1737_Bacteria;Proteobacteria;Gammaproteobacteria;Xanthomonadales;Rhodanobacteraceae;Rhodanobacter;Rhodanobacter_fulvus_Jip2
H	2673	1523	96.6	+	0	0	18I1523M5I	MH698726.1.1523_Bacteria;Proteobacteria;Gammaproteobacteria;Xanthomonadales;Rhodanobacteraceae;Rhodanobacter;Rhodanobacter_sp.	AJXU01000048.192.1737_Bacteria;Proteobacteria;Gammaproteobacteria;Xanthomonadales;Rhodanobacteraceae;Rhodanobacter;Rhodanobacter_fulvus_Jip2
H	2673	1522	96.4	+	0	0	14I193MD430MI237MI661M9I	L76222.1.1522_Bacteria;Proteobacteria;Gammaproteobacteria;Xanthomonadales;Rhodanobacteraceae;Rhodanobacter;Rhodanobacter_lindaniclasticus	AJXU01000048.192.1737_Bacteria;Proteobacteria;Gammaproteobacteria;Xanthomonadales;Rhodanobacteraceae;Rhodanobacter;Rhodanobacter_fulvus_Jip2
H	2673	1522	96.1	+	0	0	22I1522M2I	MH699156.1.1522_Bacteria;Proteobacteria;Gammaproteobacteria;Xanthomonadales;Rhodanobacteraceae;Rhodanobacter;Rhodanobacter_sp.	AJXU01000048.192.1737_Bacteria;Proteobacteria;Gammaproteobacteria;Xanthomonadales;Rhodanobacteraceae;Rhodanobacter;Rhodanobacter_fulvus_Jip2
H	2673	1521	97.4	+	0	0	7I80M4I1441M14I	ATYD01000004.3938.5458_Bacteria;Proteobacteria;Gammaproteobacteria;Xanthomonadales;Rhodanobacteraceae;Rhodanobacter;Rhodanobacter_sp._OR444	AJXU01000048.192.1737_Bacteria;Proteobacteria;Gammaproteobacteria;Xanthomonadales;Rhodanobacteraceae;Rhodanobacter;Rhodanobacter_fulvus_Jip2
H	2673	1521	95.9	+	0	0	7I1379M4I142M14I	FPLS01055535.8.1528_Bacteria;Proteobacteria;Gammaproteobacteria;Xanthomonadales;Rhodanobacteraceae;Rhodanobacter;metagenome	AJXU01000048.192.1737_Bacteria;Proteobacteria;Gammaproteobacteria;Xanthomonadales;Rhodanobacteraceae;Rhodanobacter;Rhodanobacter_fulvus_Jip2
H	2673	1521	96	+	0	0	18I822MI699M6I	MH699215.1.1521_Bacteria;Proteobacteria;Gammaproteobacteria;Xanthomonadales;Rhodanobacteraceae;Rhodanobacter;Rhodanobacter_sp.	AJXU01000048.192.1737_Bacteria;Proteobacteria;Gammaproteobacteria;Xanthomonadales;Rhodanobacteraceae;Rhodanobacter;Rhodanobacter_fulvus_Jip2
H	2673	1520	98.2	+	0	0	25I1520MI	JF719061.1.1520_Bacteria;Proteobacteria;Gammaproteobacteria;Xanthomonadales;Rhodanobacteraceae;Rhodanobacter;Rhodanobacter_denitrificans	AJXU01000048.192.1737_Bacteria;Proteobacteria;Gammaproteobacteria;Xanthomonadales;Rhodanobacteraceae;Rhodanobacter;Rhodanobacter_fulvus_Jip2
H	2673	1519	96.2	+	0	0	18I1519M9I	KY445687.1.1519_Bacteria;Proteobacteria;Gammaproteobacteria;Xanthomonadales;Rhodanobacteraceae;Rhodanobacter;Rhodanobacter_sp.	AJXU01000048.192.1737_Bacteria;Proteobacteria;Gammaproteobacteria;Xanthomonadales;Rhodanobacteraceae;Rhodanobacter;Rhodanobacter_fulvus_Jip2
H	2673	1519	96.1	+	0	0	18I10MI1509M8I	MH698723.1.1519_Bacteria;Proteobacteria;Gammaproteobacteria;Xanthomonadales;Rhodanobacteraceae;Rhodanobacter;Rhodanobacter_sp.	AJXU01000048.192.1737_Bacteria;Proteobacteria;Gammaproteobacteria;Xanthomonadales;Rhodanobacteraceae;Rhodanobacter;Rhodanobacter_fulvus_Jip2
H	2673	1519	96.1	+	0	0	17I823MI696M9I	MH699213.1.1519_Bacteria;Proteobacteria;Gammaproteobacteria;Xanthomonadales;Rhodanobacteraceae;Rhodanobacter;Rhodanobacter_sp.	AJXU01000048.192.1737_Bacteria;Proteobacteria;Gammaproteobacteria;Xanthomonadales;Rhodanobacteraceae;Rhodanobacter;Rhodanobacter_fulvus_Jip2
H	2673	1518	96	+	0	0	23I64M4I1439MI15M	KY445702.1.1518_Bacteria;Proteobacteria;Gammaproteobacteria;Xanthomonadales;Rhodanobacteraceae;Rhodanobacter;Rhodanobacter_sp.	AJXU01000048.192.1737_Bacteria;Proteobacteria;Gammaproteobacteria;Xanthomonadales;Rhodanobacteraceae;Rhodanobacter;Rhodanobacter_fulvus_Jip2
H	2673	1518	96	+	0	0	21I122MD1395M8I	MH699216.1.1518_Bacteria;Proteobacteria;Gammaproteobacteria;Xanthomonadales;Rhodanobacteraceae;Rhodanobacter;Rhodanobacter_sp.	AJXU01000048.192.1737_Bacteria;Proteobacteria;Gammaproteobacteria;Xanthomonadales;Rhodanobacteraceae;Rhodanobacter;Rhodanobacter_fulvus_Jip2
H	2673	1517	96	+	0	0	21I1467MD49M9I	KY445665.1.1517_Bacteria;Proteobacteria;Gammaproteobacteria;Xanthomonadales;Rhodanobacteraceae;Rhodanobacter;Rhodanobacter_sp.	AJXU01000048.192.1737_Bacteria;Proteobacteria;Gammaproteobacteria;Xanthomonadales;Rhodanobacteraceae;Rhodanobacter;Rhodanobacter_fulvus_Jip2
H	2673	1517	96.1	+	0	0	19I1517M10I	KY445703.1.1517_Bacteria;Proteobacteria;Gammaproteobacteria;Xanthomonadales;Rhodanobacteraceae;Rhodanobacter;Rhodanobacter_sp.	AJXU01000048.192.1737_Bacteria;Proteobacteria;Gammaproteobacteria;Xanthomonadales;Rhodanobacteraceae;Rhodanobacter;Rhodanobacter_fulvus_Jip2
H	2673	1517	96	+	0	0	24I1517M5I	MH698722.1.1517_Bacteria;Proteobacteria;Gammaproteobacteria;Xanthomonadales;Rhodanobacteraceae;Rhodanobacter;Rhodanobacter_sp.	AJXU01000048.192.1737_Bacteria;Proteobacteria;Gammaproteobacteria;Xanthomonadales;Rhodanobacteraceae;Rhodanobacter;Rhodanobacter_fulvus_Jip2
H	2673	1517	96.2	+	0	0	17I1517M12I	MH698725.1.1517_Bacteria;Proteobacteria;Gammaproteobacteria;Xanthomonadales;Rhodanobacteraceae;Rhodanobacter;Rhodanobacter_sp.	AJXU01000048.192.1737_Bacteria;Proteobacteria;Gammaproteobacteria;Xanthomonadales;Rhodanobacteraceae;Rhodanobacter;Rhodanobacter_fulvus_Jip2
H	2673	1517	96.7	+	0	0	23I817MI700M5I	MH699214.1.1517_Bacteria;Proteobacteria;Gammaproteobacteria;Xanthomonadales;Rhodanobacteraceae;Rhodanobacter;Rhodanobacter_sp.	AJXU01000048.192.1737_Bacteria;Proteobacteria;Gammaproteobacteria;Xanthomonadales;Rhodanobacteraceae;Rhodanobacter;Rhodanobacter_fulvus_Jip2
H	2673	1515	96	+	0	0	21I819MI696M9I	MH699212.1.1515_Bacteria;Proteobacteria;Gammaproteobacteria;Xanthomonadales;Rhodanobacteraceae;Rhodanobacter;Rhodanobacter_sp.	AJXU01000048.192.1737_Bacteria;Proteobacteria;Gammaproteobacteria;Xanthomonadales;Rhodanobacteraceae;Rhodanobacter;Rhodanobacter_fulvus_Jip2
H	2673	1514	96.8	+	0	0	16I824MI690M15I	MH699155.1.1514_Bacteria;Proteobacteria;Gammaproteobacteria;Xanthomonadales;Rhodanobacteraceae;Rhodanobacter;Rhodanobacter_sp.	AJXU01000048.192.1737_Bacteria;Proteobacteria;Gammaproteobacteria;Xanthomonadales;Rhodanobacteraceae;Rhodanobacter;Rhodanobacter_fulvus_Jip2
H	2673	1514	96.6	+	0	0	23I184MD633MI696M9I	MH699217.1.1514_Bacteria;Proteobacteria;Gammaproteobacteria;Xanthomonadales;Rhodanobacteraceae;Rhodanobacter;Rhodanobacter_sp.	AJXU01000048.192.1737_Bacteria;Proteobacteria;Gammaproteobacteria;Xanthomonadales;Rhodanobacteraceae;Rhodanobacter;Rhodanobacter_fulvus_Jip2
H	2673	1513	97.6	+	0	0	15I1513M18I	KF441690.1.1513_Bacteria;Proteobacteria;Gammaproteobacteria;Xanthomonadales;Rhodanobacteraceae;Rhodanobacter;Rhodanobacter_sp._7B-583	AJXU01000048.192.1737_Bacteria;Proteobacteria;Gammaproteobacteria;Xanthomonadales;Rhodanobacteraceae;Rhodanobacter;Rhodanobacter_fulvus_Jip2
H	2673	1512	97.9	+	0	0	7I446MD1027MD13MD23M30I	HQ728406.1.1512_Bacteria;Proteobacteria;Gammaproteobacteria;Xanthomonadales;Rhodanobacteraceae;Rhodanobacter;bacterium_K19(2011)	AJXU01000048.192.1737_Bacteria;Proteobacteria;Gammaproteobacteria;Xanthomonadales;Rhodanobacteraceae;Rhodanobacter;Rhodanobacter_fulvus_Jip2
H	2673	1511	97.5	+	0	0	6I19MD15MD1037MD343MD93M33I	KM374768.1.1511_Bacteria;Proteobacteria;Gammaproteobacteria;Xanthomonadales;Rhodanobacteraceae;Rhodanobacter;Rhodanobacter_thiooxydans	AJXU01000048.192.1737_Bacteria;Proteobacteria;Gammaproteobacteria;Xanthomonadales;Rhodanobacteraceae;Rhodanobacter;Rhodanobacter_fulvus_Jip2
H	2673	1511	96.8	+	0	0	24I816MI695M10I	MH698728.1.1511_Bacteria;Proteobacteria;Gammaproteobacteria;Xanthomonadales;Rhodanobacteraceae;Rhodanobacter;Rhodanobacter_sp.	AJXU01000048.192.1737_Bacteria;Proteobacteria;Gammaproteobacteria;Xanthomonadales;Rhodanobacteraceae;Rhodanobacter;Rhodanobacter_fulvus_Jip2
H	2673	1510	96.9	+	0	0	22I1510M14I	MH698721.1.1510_Bacteria;Proteobacteria;Gammaproteobacteria;Xanthomonadales;Rhodanobacteraceae;Rhodanobacter;Rhodanobacter_sp.	AJXU01000048.192.1737_Bacteria;Proteobacteria;Gammaproteobacteria;Xanthomonadales;Rhodanobacteraceae;Rhodanobacter;Rhodanobacter_fulvus_Jip2
H	2673	1509	97.5	+	0	0	8I73M4D525MI278MD628M33I	FN550151.1.1509_Bacteria;Proteobacteria;Gammaproteobacteria;Xanthomonadales;Rhodanobacteraceae;Rhodanobacter;Xanthomonadaceae_bacterium_B1B	AJXU01000048.192.1737_Bacteria;Proteobacteria;Gammaproteobacteria;Xanthomonadales;Rhodanobacteraceae;Rhodanobacter;Rhodanobacter_fulvus_Jip2
H	2673	1509	97	+	0	0	20I8MI1501M16I	KY445711.1.1509_Bacteria;Proteobacteria;Gammaproteobacteria;Xanthomonadales;Rhodanobacteraceae;Rhodanobacter;Rhodanobacter_sp.	AJXU01000048.192.1737_Bacteria;Proteobacteria;Gammaproteobacteria;Xanthomonadales;Rhodanobacteraceae;Rhodanobacter;Rhodanobacter_fulvus_Jip2
H	2673	1506	98.3	+	0	0	7I1506M33I	DQ337598.1.1506_Bacteria;Proteobacteria;Gammaproteobacteria;Xanthomonadales;Rhodanobacteraceae;Rhodanobacter;Rhodanobacter_sp._CHNTR45	AJXU01000048.192.1737_Bacteria;Proteobacteria;Gammaproteobacteria;Xanthomonadales;Rhodanobacteraceae;Rhodanobacter;Rhodanobacter_fulvus_Jip2
H	2673	1506	97	+	0	0	7I1506M33I	FJ405366.1.1506_Bacteria;Proteobacteria;Gammaproteobacteria;Xanthomonadales;Rhodanobacteraceae;Rhodanobacter;Rhodanobacter_terrae	AJXU01000048.192.1737_Bacteria;Proteobacteria;Gammaproteobacteria;Xanthomonadales;Rhodanobacteraceae;Rhodanobacter;Rhodanobacter_fulvus_Jip2
H	2673	1504	98.6	+	0	0	10I760MD169MI9MI8MI557M30I	EU332826.1.1504_Bacteria;Proteobacteria;Gammaproteobacteria;Xanthomonadales;Rhodanobacteraceae;Rhodanobacter;Rhodanobacter_ginsenosidimutans	AJXU01000048.192.1737_Bacteria;Proteobacteria;Gammaproteobacteria;Xanthomonadales;Rhodanobacteraceae;Rhodanobacter;Rhodanobacter_fulvus_Jip2
H	2673	1504	97.5	+	0	0	10I922M2D46M5I534M29I	FN397656.1.1504_Bacteria;Proteobacteria;Gammaproteobacteria;Xanthomonadales;Rhodanobacteraceae;Rhodanobacter;Rhodanobacter_sp._PON8	AJXU01000048.192.1737_Bacteria;Proteobacteria;Gammaproteobacteria;Xanthomonadales;Rhodanobacteraceae;Rhodanobacter;Rhodanobacter_fulvus_Jip2
H	2673	1503	96.4	+	0	0	14I193MD430MI237MI642M28I	AF039167.1.1503_Bacteria;Proteobacteria;Gammaproteobacteria;Xanthomonadales;Rhodanobacteraceae;Rhodanobacter;Rhodanobacter_lindaniclasticus	AJXU01000048.192.1737_Bacteria;Proteobacteria;Gammaproteobacteria;Xanthomonadales;Rhodanobacteraceae;Rhodanobacter;Rhodanobacter_fulvus_Jip2
H	2673	1499	96.8	+	0	0	21I1492M4I7M22I	KY445644.1.1499_Bacteria;Proteobacteria;Gammaproteobacteria;Xanthomonadales;Rhodanobacteraceae;Rhodanobacter;Rhodanobacter_sp.	AJXU01000048.192.1737_Bacteria;Proteobacteria;Gammaproteobacteria;Xanthomonadales;Rhodanobacteraceae;Rhodanobacter;Rhodanobacter_fulvus_Jip2
H	2673	1498	95.5	+	0	0	2I838MI660M45I	KY117496.1.1498_Bacteria;Proteobacteria;Gammaproteobacteria;Xanthomonadales;Rhodanobacteraceae;Rhodanobacter;Rhodanobacter_sp.	AJXU01000048.192.1737_Bacteria;Proteobacteria;Gammaproteobacteria;Xanthomonadales;Rhodanobacteraceae;Rhodanobacter;Rhodanobacter_fulvus_Jip2
H	2673	1497	98.5	+	0	0	27I1497M22I	AM087226.1.1497_Bacteria;Proteobacteria;Gammaproteobacteria;Xanthomonadales;Rhodanobacteraceae;Rhodanobacter;Rhodanobacter_spathiphylli	AJXU01000048.192.1737_Bacteria;Proteobacteria;Gammaproteobacteria;Xanthomonadales;Rhodanobacteraceae;Rhodanobacter;Rhodanobacter_fulvus_Jip2
H	2673	1497	95.5	+	0	0	19I1497M30I	KY445708.1.1497_Bacteria;Proteobacteria;Gammaproteobacteria;Xanthomonadales;Rhodanobacteraceae;Rhodanobacter;Rhodanobacter_sp.	AJXU01000048.192.1737_Bacteria;Proteobacteria;Gammaproteobacteria;Xanthomonadales;Rhodanobacteraceae;Rhodanobacter;Rhodanobacter_fulvus_Jip2
H	2673	1496	96.7	+	0	0	20I187MD1308M31I	AB245365.1.1496_Bacteria;Proteobacteria;Gammaproteobacteria;Xanthomonadales;Rhodanobacteraceae;Rhodanobacter;Rhodanobacter_lindaniclasticus	AJXU01000048.192.1737_Bacteria;Proteobacteria;Gammaproteobacteria;Xanthomonadales;Rhodanobacteraceae;Rhodanobacter;Rhodanobacter_fulvus_Jip2
H	2673	1496	96.3	+	0	0	8I9MI1167MD232MD39MD15MD17MD12M46I	KY121986.1.1496_Bacteria;Proteobacteria;Gammaproteobacteria;Xanthomonadales;Rhodanobacteraceae;Rhodanobacter;Rhodanobacter_sp.	AJXU01000048.192.1737_Bacteria;Proteobacteria;Gammaproteobacteria;Xanthomonadales;Rhodanobacteraceae;Rhodanobacter;Rhodanobacter_fulvus_Jip2
H	2673	1495	98.1	+	0	0	27I1495M24I	AB740935.1.1495_Bacteria;Proteobacteria;Gammaproteobacteria;Xanthomonadales;Rhodanobacteraceae;Rhodanobacter;Rhodanobacter_thiooxydans	AJXU01000048.192.1737_Bacteria;Proteobacteria;Gammaproteobacteria;Xanthomonadales;Rhodanobacteraceae;Rhodanobacter;Rhodanobacter_fulvus_Jip2
H	2673	1495	98.1	+	0	0	27I1495M24I	AB741464.1.1495_Bacteria;Proteobacteria;Gammaproteobacteria;Xanthomonadales;Rhodanobacteraceae;Rhodanobacter;Rhodanobacter_thiooxydans	AJXU01000048.192.1737_Bacteria;Proteobacteria;Gammaproteobacteria;Xanthomonadales;Rhodanobacteraceae;Rhodanobacter;Rhodanobacter_fulvus_Jip2
H	2673	1495	98.9	+	0	0	7I1495M44I	GQ250431.1.1495_Bacteria;Proteobacteria;Gammaproteobacteria;Xanthomonadales;Rhodanobacteraceae;Rhodanobacter;Rhodanobacter_caeni	AJXU01000048.192.1737_Bacteria;Proteobacteria;Gammaproteobacteria;Xanthomonadales;Rhodanobacteraceae;Rhodanobacter;Rhodanobacter_fulvus_Jip2
H	2673	1495	98.9	+	0	0	7I1495M44I	GQ250439.1.1495_Bacteria;Proteobacteria;Gammaproteobacteria;Xanthomonadales;Rhodanobacteraceae;Rhodanobacter;Rhodanobacter_caeni	AJXU01000048.192.1737_Bacteria;Proteobacteria;Gammaproteobacteria;Xanthomonadales;Rhodanobacteraceae;Rhodanobacter;Rhodanobacter_fulvus_Jip2
H	2673	1495	96.1	+	0	0	24I816MI672M4I7M22I	KY117490.1.1495_Bacteria;Proteobacteria;Gammaproteobacteria;Xanthomonadales;Rhodanobacteraceae;Rhodanobacter;Rhodanobacter_sp.	AJXU01000048.192.1737_Bacteria;Proteobacteria;Gammaproteobacteria;Xanthomonadales;Rhodanobacteraceae;Rhodanobacter;Rhodanobacter_fulvus_Jip2
H	2673	1494	95.5	+	0	0	15I1494M37I	KY122012.1.1494_Bacteria;Proteobacteria;Gammaproteobacteria;Xanthomonadales;Rhodanobacteraceae;Rhodanobacter;Rhodanobacter_sp.	AJXU01000048.192.1737_Bacteria;Proteobacteria;Gammaproteobacteria;Xanthomonadales;Rhodanobacteraceae;Rhodanobacter;Rhodanobacter_fulvus_Jip2
H	2673	1493	96	+	0	0	19I165MI1328M33I	KY445618.1.1493_Bacteria;Proteobacteria;Gammaproteobacteria;Xanthomonadales;Rhodanobacteraceae;Rhodanobacter;Rhodanobacter_sp.	AJXU01000048.192.1737_Bacteria;Proteobacteria;Gammaproteobacteria;Xanthomonadales;Rhodanobacteraceae;Rhodanobacter;Rhodanobacter_fulvus_Jip2
H	2673	1492	96.7	+	0	0	24I183MD1308M31I	AB245366.1.1492_Bacteria;Proteobacteria;Gammaproteobacteria;Xanthomonadales;Rhodanobacteraceae;Rhodanobacter;Rhodanobacter_lindaniclasticus	AJXU01000048.192.1737_Bacteria;Proteobacteria;Gammaproteobacteria;Xanthomonadales;Rhodanobacteraceae;Rhodanobacter;Rhodanobacter_fulvus_Jip2
H	2673	1492	96.9	+	0	0	17I1492M37I	EF166076.1.1492_Bacteria;Proteobacteria;Gammaproteobacteria;Xanthomonadales;Rhodanobacteraceae;Rhodanobacter;Rhodanobacter_terrae	AJXU01000048.192.1737_Bacteria;Proteobacteria;Gammaproteobacteria;Xanthomonadales;Rhodanobacteraceae;Rhodanobacter;Rhodanobacter_fulvus_Jip2
H	2673	1492	96.2	+	0	0	19I1492M35I	KY122008.1.1492_Bacteria;Proteobacteria;Gammaproteobacteria;Xanthomonadales;Rhodanobacteraceae;Rhodanobacter;Rhodanobacter_sp.	AJXU01000048.192.1737_Bacteria;Proteobacteria;Gammaproteobacteria;Xanthomonadales;Rhodanobacteraceae;Rhodanobacter;Rhodanobacter_fulvus_Jip2
H	2673	1492	96.2	+	0	0	19I1492M35I	MH688781.1.1492_Bacteria;Proteobacteria;Gammaproteobacteria;Xanthomonadales;Rhodanobacteraceae;Rhodanobacter;Rhodanobacter_sp.	AJXU01000048.192.1737_Bacteria;Proteobacteria;Gammaproteobacteria;Xanthomonadales;Rhodanobacteraceae;Rhodanobacter;Rhodanobacter_fulvus_Jip2
H	2673	1486	97.5	+	0	0	17I190MD1251MI44M43I	FJ772032.1.1486_Bacteria;Proteobacteria;Gammaproteobacteria;Xanthomonadales;Rhodanobacteraceae;Rhodanobacter;Rhodanobacter_rhizosphaerae	AJXU01000048.192.1737_Bacteria;Proteobacteria;Gammaproteobacteria;Xanthomonadales;Rhodanobacteraceae;Rhodanobacter;Rhodanobacter_fulvus_Jip2
H	2673	1486	99.3	+	0	0	27I1486M33I	KC854867.1.1486_Bacteria;Proteobacteria;Gammaproteobacteria;Xanthomonadales;Rhodanobacteraceae;Rhodanobacter;Rhodanobacter_fulvus	AJXU01000048.192.1737_Bacteria;Proteobacteria;Gammaproteobacteria;Xanthomonadales;Rhodanobacteraceae;Rhodanobacter;Rhodanobacter_fulvus_Jip2
H	2673	1482	97.5	+	0	0	22I1482M42I	AB286179.1.1482_Bacteria;Proteobacteria;Gammaproteobacteria;Xanthomonadales;Rhodanobacteraceae;Rhodanobacter;Rhodanobacter_thiooxydans	AJXU01000048.192.1737_Bacteria;Proteobacteria;Gammaproteobacteria;Xanthomonadales;Rhodanobacteraceae;Rhodanobacter;Rhodanobacter_fulvus_Jip2
H	2673	1482	97	+	0	0	22I1482M42I	FJ821730.1.1482_Bacteria;Proteobacteria;Gammaproteobacteria;Xanthomonadales;Rhodanobacteraceae;Rhodanobacter;Rhodanobacter_sp._GR18-2	AJXU01000048.192.1737_Bacteria;Proteobacteria;Gammaproteobacteria;Xanthomonadales;Rhodanobacteraceae;Rhodanobacter;Rhodanobacter_fulvus_Jip2
H	2673	1482	98	+	0	0	18I1482M46I	MH688757.1.1482_Bacteria;Proteobacteria;Gammaproteobacteria;Xanthomonadales;Rhodanobacteraceae;Rhodanobacter;Rhodanobacter_sp.	AJXU01000048.192.1737_Bacteria;Proteobacteria;Gammaproteobacteria;Xanthomonadales;Rhodanobacteraceae;Rhodanobacter;Rhodanobacter_fulvus_Jip2
H	2673	1481	96.1	+	0	0	18I189MD1291M48I	AB244763.1.1481_Bacteria;Proteobacteria;Gammaproteobacteria;Xanthomonadales;Rhodanobacteraceae;Rhodanobacter;Rhodanobacter_lindaniclasticus	AJXU01000048.192.1737_Bacteria;Proteobacteria;Gammaproteobacteria;Xanthomonadales;Rhodanobacteraceae;Rhodanobacter;Rhodanobacter_fulvus_Jip2
H	2673	1480	99.9	+	0	0	6I5MD1474M61I	AB100608.1.1480_Bacteria;Proteobacteria;Gammaproteobacteria;Xanthomonadales;Rhodanobacteraceae;Rhodanobacter;Rhodanobacter_fulvus	AJXU01000048.192.1737_Bacteria;Proteobacteria;Gammaproteobacteria;Xanthomonadales;Rhodanobacteraceae;Rhodanobacter;Rhodanobacter_fulvus_Jip2
H	2673	1479	95.8	+	0	0	22I65M4I749MI665M40I	KX674374.1.1479_Bacteria;Proteobacteria;Gammaproteobacteria;Xanthomonadales;Rhodanobacteraceae;Rhodanobacter;Rhodanobacter_humi	AJXU01000048.192.1737_Bacteria;Proteobacteria;Gammaproteobacteria;Xanthomonadales;Rhodanobacteraceae;Rhodanobacter;Rhodanobacter_fulvus_Jip2
H	2673	1477	98.2	+	0	0	26I1477M43I	FJ821729.1.1477_Bacteria;Proteobacteria;Gammaproteobacteria;Xanthomonadales;Rhodanobacteraceae;Rhodanobacter;Rhodanobacter_sp._GR14-4	AJXU01000048.192.1737_Bacteria;Proteobacteria;Gammaproteobacteria;Xanthomonadales;Rhodanobacteraceae;Rhodanobacter;Rhodanobacter_fulvus_Jip2
H	2673	1477	96.8	+	0	0	30I1477M39I	FJ821731.1.1477_Bacteria;Proteobacteria;Gammaproteobacteria;Xanthomonadales;Rhodanobacteraceae;Rhodanobacter;Rhodanobacter_umsongensis	AJXU01000048.192.1737_Bacteria;Proteobacteria;Gammaproteobacteria;Xanthomonadales;Rhodanobacteraceae;Rhodanobacter;Rhodanobacter_fulvus_Jip2
H	2673	1475	98.5	+	0	0	20I1475M51I	FJ605268.1.1475_Bacteria;Proteobacteria;Gammaproteobacteria;Xanthomonadales;Rhodanobacteraceae;Rhodanobacter;Rhodanobacter_soli	AJXU01000048.192.1737_Bacteria;Proteobacteria;Gammaproteobacteria;Xanthomonadales;Rhodanobacteraceae;Rhodanobacter;Rhodanobacter_fulvus_Jip2
H	2673	1474	95.9	+	0	0	21I66M4I1408M47I	MH703450.1.1474_Bacteria;Proteobacteria;Gammaproteobacteria;Xanthomonadales;Rhodanobacteraceae;Rhodanobacter;Rhodanobacter_sp.	AJXU01000048.192.1737_Bacteria;Proteobacteria;Gammaproteobacteria;Xanthomonadales;Rhodanobacteraceae;Rhodanobacter;Rhodanobacter_fulvus_Jip2
H	2673	1472	97.3	+	0	0	8I1472M66I	EU196307.1.1472_Bacteria;Proteobacteria;Gammaproteobacteria;Xanthomonadales;Rhodanobacteraceae;Rhodanobacter;Rhodanobacter_sp._NP47	AJXU01000048.192.1737_Bacteria;Proteobacteria;Gammaproteobacteria;Xanthomonadales;Rhodanobacteraceae;Rhodanobacter;Rhodanobacter_fulvus_Jip2
H	2673	1472	96.5	+	0	0	8I1472M66I	EU196308.1.1472_Bacteria;Proteobacteria;Gammaproteobacteria;Xanthomonadales;Rhodanobacteraceae;Rhodanobacter;Rhodanobacter_sp._NP46	AJXU01000048.192.1737_Bacteria;Proteobacteria;Gammaproteobacteria;Xanthomonadales;Rhodanobacteraceae;Rhodanobacter;Rhodanobacter_fulvus_Jip2
H	2673	1470	100	+	0	0	=	AB681975.1.1470_Bacteria;Proteobacteria;Gammaproteobacteria;Xanthomonadales;Rhodanobacteraceae;Rhodanobacter;Rhodanobacter_fulvus	AJXU01000048.192.1737_Bacteria;Proteobacteria;Gammaproteobacteria;Xanthomonadales;Rhodanobacteraceae;Rhodanobacter;Rhodanobacter_fulvus_Jip2
H	2673	1470	96.9	+	0	0	27I1470M49I	AB682420.1.1470_Bacteria;Proteobacteria;Gammaproteobacteria;Xanthomonadales;Rhodanobacteraceae;Rhodanobacter;Rhodanobacter_terrae	AJXU01000048.192.1737_Bacteria;Proteobacteria;Gammaproteobacteria;Xanthomonadales;Rhodanobacteraceae;Rhodanobacter;Rhodanobacter_fulvus_Jip2
H	2673	1470	96.5	+	0	0	27I1470M49I	AB682421.1.1470_Bacteria;Proteobacteria;Gammaproteobacteria;Xanthomonadales;Rhodanobacteraceae;Rhodanobacter;Rhodanobacter_ginsengisoli	AJXU01000048.192.1737_Bacteria;Proteobacteria;Gammaproteobacteria;Xanthomonadales;Rhodanobacteraceae;Rhodanobacter;Rhodanobacter_fulvus_Jip2
H	2673	1470	98.9	+	0	0	27I1470M49I	AB682427.1.1470_Bacteria;Proteobacteria;Gammaproteobacteria;Xanthomonadales;Rhodanobacteraceae;Rhodanobacter;Rhodanobacter_ginsenosidimutans	AJXU01000048.192.1737_Bacteria;Proteobacteria;Gammaproteobacteria;Xanthomonadales;Rhodanobacteraceae;Rhodanobacter;Rhodanobacter_fulvus_Jip2
H	2673	1469	95.7	+	0	0	25I1469M52I	AF376025.1.1469_Bacteria;Proteobacteria;Gammaproteobacteria;Xanthomonadales;Rhodanobacteraceae;Rhodanobacter;Frateuria_sp._NO-16	AJXU01000048.192.1737_Bacteria;Proteobacteria;Gammaproteobacteria;Xanthomonadales;Rhodanobacteraceae;Rhodanobacter;Rhodanobacter_fulvus_Jip2
H	2673	1469	96.6	+	0	0	27I180MD1210MD77M52I	MH209632.1.1469_Bacteria;Proteobacteria;Gammaproteobacteria;Xanthomonadales;Rhodanobacteraceae;Rhodanobacter;Rhodanobacter_lindaniclasticus	AJXU01000048.192.1737_Bacteria;Proteobacteria;Gammaproteobacteria;Xanthomonadales;Rhodanobacteraceae;Rhodanobacter;Rhodanobacter_fulvus_Jip2
H	2673	1468	95.1	+	0	0	27I700MD45MD592MI129M52I	GU134907.1.1468_Bacteria;Proteobacteria;Gammaproteobacteria;Xanthomonadales;Rhodanobacteraceae;Rhodanobacter;bacterium_enrichment_culture_clone_SBIa2	AJXU01000048.192.1737_Bacteria;Proteobacteria;Gammaproteobacteria;Xanthomonadales;Rhodanobacteraceae;Rhodanobacter;Rhodanobacter_fulvus_Jip2
H	2673	1468	96	+	0	0	27I111MD756MI51MD548M52I	KC854949.1.1468_Bacteria;Proteobacteria;Gammaproteobacteria;Xanthomonadales;Rhodanobacteraceae;Rhodanobacter;Rhodanobacter_sp._WY2	AJXU01000048.192.1737_Bacteria;Proteobacteria;Gammaproteobacteria;Xanthomonadales;Rhodanobacteraceae;Rhodanobacter;Rhodanobacter_fulvus_Jip2
H	2673	1467	98.2	+	0	0	27I1467M52I	KC854825.1.1467_Bacteria;Proteobacteria;Gammaproteobacteria;Xanthomonadales;Rhodanobacteraceae;Rhodanobacter;Xanthomonas_sp._LY5	AJXU01000048.192.1737_Bacteria;Proteobacteria;Gammaproteobacteria;Xanthomonadales;Rhodanobacteraceae;Rhodanobacter;Rhodanobacter_fulvus_Jip2
H	2673	1467	98.2	+	0	0	27I1467M52I	KC854851.1.1467_Bacteria;Proteobacteria;Gammaproteobacteria;Xanthomonadales;Rhodanobacteraceae;Rhodanobacter;Rhodanobacter_spathiphylli	AJXU01000048.192.1737_Bacteria;Proteobacteria;Gammaproteobacteria;Xanthomonadales;Rhodanobacteraceae;Rhodanobacter;Rhodanobacter_fulvus_Jip2
H	2673	1467	98.5	+	0	0	27I1467M52I	KC854862.1.1467_Bacteria;Proteobacteria;Gammaproteobacteria;Xanthomonadales;Rhodanobacteraceae;Rhodanobacter;Rhodanobacter_thiooxydans	AJXU01000048.192.1737_Bacteria;Proteobacteria;Gammaproteobacteria;Xanthomonadales;Rhodanobacteraceae;Rhodanobacter;Rhodanobacter_fulvus_Jip2
H	2673	1467	98.5	+	0	0	27I1467M52I	KY078839.1.1467_Bacteria;Proteobacteria;Gammaproteobacteria;Xanthomonadales;Rhodanobacteraceae;Rhodanobacter;Rhodanobacter_spathiphylli	AJXU01000048.192.1737_Bacteria;Proteobacteria;Gammaproteobacteria;Xanthomonadales;Rhodanobacteraceae;Rhodanobacter;Rhodanobacter_fulvus_Jip2
H	2673	1464	96.5	+	0	0	29I48MD1415M54I	EU332829.1.1464_Bacteria;Proteobacteria;Gammaproteobacteria;Xanthomonadales;Rhodanobacteraceae;Rhodanobacter;Rhodanobacter_panaciterrae	AJXU01000048.192.1737_Bacteria;Proteobacteria;Gammaproteobacteria;Xanthomonadales;Rhodanobacteraceae;Rhodanobacter;Rhodanobacter_fulvus_Jip2
H	2673	1462	96.4	+	0	0	27I56M2I760MI294MI222MI130M52I	AB991682.1.1462_Bacteria;Proteobacteria;Gammaproteobacteria;Xanthomonadales;Rhodanobacteraceae;Rhodanobacter;Rhodanobacter_sp._MsC-07-1CB1-04	AJXU01000048.192.1737_Bacteria;Proteobacteria;Gammaproteobacteria;Xanthomonadales;Rhodanobacteraceae;Rhodanobacter;Rhodanobacter_fulvus_Jip2
H	2673	1462	96.4	+	0	0	27I56M2I760MI294MI222MI130M52I	AB991684.1.1462_Bacteria;Proteobacteria;Gammaproteobacteria;Xanthomonadales;Rhodanobacteraceae;Rhodanobacter;Rhodanobacter_sp._MsC-07-1CB1-07	AJXU01000048.192.1737_Bacteria;Proteobacteria;Gammaproteobacteria;Xanthomonadales;Rhodanobacteraceae;Rhodanobacter;Rhodanobacter_fulvus_Jip2
H	2673	1458	98	+	0	0	20I1458M68I	HM163287.1.1458_Bacteria;Proteobacteria;Gammaproteobacteria;Xanthomonadales;Rhodanobacteraceae;Rhodanobacter;gamma_proteobacterium_OR-92	AJXU01000048.192.1737_Bacteria;Proteobacteria;Gammaproteobacteria;Xanthomonadales;Rhodanobacteraceae;Rhodanobacter;Rhodanobacter_fulvus_Jip2
H	2673	1457	95.9	+	0	0	36I326M2D100MD538MD87MD48MD352M59I	KM100585.1.1457_Bacteria;Proteobacteria;Gammaproteobacteria;Xanthomonadales;Rhodanobacteraceae;Rhodanobacter;Rhodanobacter_sp._THG-J7	AJXU01000048.192.1737_Bacteria;Proteobacteria;Gammaproteobacteria;Xanthomonadales;Rhodanobacteraceae;Rhodanobacter;Rhodanobacter_fulvus_Jip2
H	2673	1455	96.7	+	0	0	19I1401MD43MI10M72I	KY694397.1.1455_Bacteria;Proteobacteria;Gammaproteobacteria;Xanthomonadales;Rhodanobacteraceae;Rhodanobacter;Rhodanobacter_sp._DCY112	AJXU01000048.192.1737_Bacteria;Proteobacteria;Gammaproteobacteria;Xanthomonadales;Rhodanobacteraceae;Rhodanobacter;Rhodanobacter_fulvus_Jip2
H	2673	1452	97	+	0	0	31I18MI8MI1367MI59M60I	KU647218.1.1452_Bacteria;Proteobacteria;Gammaproteobacteria;Xanthomonadales;Rhodanobacteraceae;Rhodanobacter;Rhodanobacter_sp._25-Y8	AJXU01000048.192.1737_Bacteria;Proteobacteria;Gammaproteobacteria;Xanthomonadales;Rhodanobacteraceae;Rhodanobacter;Rhodanobacter_fulvus_Jip2
H	2673	1452	97	+	0	0	32I18M2I1417MD16M61I	KU647230.1.1452_Bacteria;Proteobacteria;Gammaproteobacteria;Xanthomonadales;Rhodanobacteraceae;Rhodanobacter;Rhodanobacter_sp._37-Y8	AJXU01000048.192.1737_Bacteria;Proteobacteria;Gammaproteobacteria;Xanthomonadales;Rhodanobacteraceae;Rhodanobacter;Rhodanobacter_fulvus_Jip2
H	2673	1451	98.1	+	0	0	56I8MI1443M38I	FN298498.1.1451_Bacteria;Proteobacteria;Gammaproteobacteria;Xanthomonadales;Rhodanobacteraceae;Rhodanobacter;Rhodanobacter_sp._LAA-2009-i12	AJXU01000048.192.1737_Bacteria;Proteobacteria;Gammaproteobacteria;Xanthomonadales;Rhodanobacteraceae;Rhodanobacter;Rhodanobacter_fulvus_Jip2
H	2673	1451	95.1	+	0	0	39I20M5D148MD1277M62I	KY319175.1.1451_Bacteria;Proteobacteria;Gammaproteobacteria;Xanthomonadales;Rhodanobacteraceae;Rhodanobacter;Rhodanobacter_sp.	AJXU01000048.192.1737_Bacteria;Proteobacteria;Gammaproteobacteria;Xanthomonadales;Rhodanobacteraceae;Rhodanobacter;Rhodanobacter_fulvus_Jip2
H	2673	1448	95.7	+	0	0	35I14MI1434M62I	KJ184926.1.1448_Bacteria;Proteobacteria;Gammaproteobacteria;Xanthomonadales;Rhodanobacteraceae;Rhodanobacter;Rhodanobacter_sp._XBBSY3	AJXU01000048.192.1737_Bacteria;Proteobacteria;Gammaproteobacteria;Xanthomonadales;Rhodanobacteraceae;Rhodanobacter;Rhodanobacter_fulvus_Jip2
H	2673	1440	97.8	+	0	0	28I204MD6MD83MI603MD280M8D253M88I	DQ985278.1.1440_Bacteria;Proteobacteria;Gammaproteobacteria;Xanthomonadales;Rhodanobacteraceae;Rhodanobacter;Rhodanobacter_sp._EV1	AJXU01000048.192.1737_Bacteria;Proteobacteria;Gammaproteobacteria;Xanthomonadales;Rhodanobacteraceae;Rhodanobacter;Rhodanobacter_fulvus_Jip2
H	2673	1440	95	+	0	0	33I8M6I17MI1393MI13MI9M64I	KU323604.1.1440_Bacteria;Proteobacteria;Gammaproteobacteria;Xanthomonadales;Rhodanobacteraceae;Dyella;Dyella_sp.	AJXU01000048.192.1737_Bacteria;Proteobacteria;Gammaproteobacteria;Xanthomonadales;Rhodanobacteraceae;Rhodanobacter;Rhodanobacter_fulvus_Jip2
H	2673	1437	97.1	+	0	0	49I1377MI19MI29MI12M57I	KU647254.1.1437_Bacteria;Proteobacteria;Gammaproteobacteria;Xanthomonadales;Rhodanobacteraceae;Rhodanobacter;Rhodanobacter_sp._61-Y8	AJXU01000048.192.1737_Bacteria;Proteobacteria;Gammaproteobacteria;Xanthomonadales;Rhodanobacteraceae;Rhodanobacter;Rhodanobacter_fulvus_Jip2
H	2673	1436	96.4	+	0	0	67I10MD1425M44I	EF166075.1.1436_Bacteria;Proteobacteria;Gammaproteobacteria;Xanthomonadales;Rhodanobacteraceae;Rhodanobacter;Rhodanobacter_ginsengisoli	AJXU01000048.192.1737_Bacteria;Proteobacteria;Gammaproteobacteria;Xanthomonadales;Rhodanobacteraceae;Rhodanobacter;Rhodanobacter_fulvus_Jip2
H	2673	1431	97.5	+	0	0	46I4M2I1427M67I	KC128973.1.1431_Bacteria;Proteobacteria;Gammaproteobacteria;Xanthomonadales;Rhodanobacteraceae;Rhodanobacter;Rhodanobacter_sp._ECP14	AJXU01000048.192.1737_Bacteria;Proteobacteria;Gammaproteobacteria;Xanthomonadales;Rhodanobacteraceae;Rhodanobacter;Rhodanobacter_fulvus_Jip2
H	2673	1430	97.1	+	0	0	54I23MD6M2I25MI18MI37MI21MI20MI1279M56I	HM748655.1.1430_Bacteria;Proteobacteria;Gammaproteobacteria;Xanthomonadales;Rhodanobacteraceae;Rhodanobacter;bacterium_Ellin6507	AJXU01000048.192.1737_Bacteria;Proteobacteria;Gammaproteobacteria;Xanthomonadales;Rhodanobacteraceae;Rhodanobacter;Rhodanobacter_fulvus_Jip2
H	2673	1428	96	+	0	0	46I7M3I1357MD63M70I	FJ164060.1.1428_Bacteria;Proteobacteria;Gammaproteobacteria;Xanthomonadales;Rhodanobacteraceae;Rhodanobacter;gamma_proteobacterium_CH23i	AJXU01000048.192.1737_Bacteria;Proteobacteria;Gammaproteobacteria;Xanthomonadales;Rhodanobacteraceae;Rhodanobacter;Rhodanobacter_fulvus_Jip2
H	2673	1427	97.4	+	0	0	18I1427M101I	CP003470.4089110.4090536_Bacteria;Proteobacteria;Gammaproteobacteria;Xanthomonadales;Rhodanobacteraceae;Rhodanobacter;Rhodanobacter_denitrificans	AJXU01000048.192.1737_Bacteria;Proteobacteria;Gammaproteobacteria;Xanthomonadales;Rhodanobacteraceae;Rhodanobacter;Rhodanobacter_fulvus_Jip2
H	2673	1427	97.4	+	0	0	18I1427M101I	CP003470.434798.436224_Bacteria;Proteobacteria;Gammaproteobacteria;Xanthomonadales;Rhodanobacteraceae;Rhodanobacter;Rhodanobacter_denitrificans	AJXU01000048.192.1737_Bacteria;Proteobacteria;Gammaproteobacteria;Xanthomonadales;Rhodanobacteraceae;Rhodanobacter;Rhodanobacter_fulvus_Jip2
H	2673	1424	95.2	+	0	0	45I13MI148MD1262M77I	EU876661.1.1424_Bacteria;Proteobacteria;Gammaproteobacteria;Xanthomonadales;Rhodanobacteraceae;Rhodanobacter;Rhodanobacter_xiangquanii	AJXU01000048.192.1737_Bacteria;Proteobacteria;Gammaproteobacteria;Xanthomonadales;Rhodanobacteraceae;Rhodanobacter;Rhodanobacter_fulvus_Jip2
H	2673	1424	95.9	+	0	0	7I1424M115I	FPLS01007182.1.1424_Bacteria;Proteobacteria;Gammaproteobacteria;Xanthomonadales;Rhodanobacteraceae;Rhodanobacter;metagenome	AJXU01000048.192.1737_Bacteria;Proteobacteria;Gammaproteobacteria;Xanthomonadales;Rhodanobacteraceae;Rhodanobacter;Rhodanobacter_fulvus_Jip2
H	2673	1424	96.6	+	0	0	108I1424M14I	FPLS01026934.1.1424_Bacteria;Proteobacteria;Gammaproteobacteria;Xanthomonadales;Rhodanobacteraceae;Rhodanobacter;metagenome	AJXU01000048.192.1737_Bacteria;Proteobacteria;Gammaproteobacteria;Xanthomonadales;Rhodanobacteraceae;Rhodanobacter;Rhodanobacter_fulvus_Jip2
H	2673	1423	96.6	+	0	0	51I1423M72I	KJ606812.1.1423_Bacteria;Proteobacteria;Gammaproteobacteria;Xanthomonadales;Rhodanobacteraceae;Rhodanobacter;Rhodanobacter_sp._PAMC_26518	AJXU01000048.192.1737_Bacteria;Proteobacteria;Gammaproteobacteria;Xanthomonadales;Rhodanobacteraceae;Rhodanobacter;Rhodanobacter_fulvus_Jip2
H	2673	1421	96.1	+	0	0	7I73M3I1348M115I	FPLS01058835.9.1429_Bacteria;Proteobacteria;Gammaproteobacteria;Xanthomonadales;Rhodanobacteraceae;Rhodanobacter;metagenome	AJXU01000048.192.1737_Bacteria;Proteobacteria;Gammaproteobacteria;Xanthomonadales;Rhodanobacteraceae;Rhodanobacter;Rhodanobacter_fulvus_Jip2
H	2673	1421	96.4	+	0	0	45I8M3I1402MI11M76I	KF532124.1.1421_Bacteria;Proteobacteria;Gammaproteobacteria;Xanthomonadales;Rhodanobacteraceae;Rhodanobacter;Rhodanobacter_koreensis	AJXU01000048.192.1737_Bacteria;Proteobacteria;Gammaproteobacteria;Xanthomonadales;Rhodanobacteraceae;Rhodanobacter;Rhodanobacter_fulvus_Jip2
H	2673	1421	95.8	+	0	0	49I1421M76I	KJ606808.1.1421_Bacteria;Proteobacteria;Gammaproteobacteria;Xanthomonadales;Rhodanobacteraceae;Rhodanobacter;Rhodanobacter_sp._PAMC_26557	AJXU01000048.192.1737_Bacteria;Proteobacteria;Gammaproteobacteria;Xanthomonadales;Rhodanobacteraceae;Rhodanobacter;Rhodanobacter_fulvus_Jip2
H	2673	1419	97.3	+	0	0	55I1419M72I	FJ851443.1.1419_Bacteria;Proteobacteria;Gammaproteobacteria;Xanthomonadales;Rhodanobacteraceae;Rhodanobacter;Rhodanobacter_denitrificans	AJXU01000048.192.1737_Bacteria;Proteobacteria;Gammaproteobacteria;Xanthomonadales;Rhodanobacteraceae;Rhodanobacter;Rhodanobacter_fulvus_Jip2
H	2673	1419	96.4	+	0	0	49I1419M78I	KJ606807.1.1419_Bacteria;Proteobacteria;Gammaproteobacteria;Xanthomonadales;Rhodanobacteraceae;Rhodanobacter;Rhodanobacter_sp._PAMC_26505	AJXU01000048.192.1737_Bacteria;Proteobacteria;Gammaproteobacteria;Xanthomonadales;Rhodanobacteraceae;Rhodanobacter;Rhodanobacter_fulvus_Jip2
H	2673	1419	95.8	+	0	0	51I1419M76I	KJ606809.1.1419_Bacteria;Proteobacteria;Gammaproteobacteria;Xanthomonadales;Rhodanobacteraceae;Rhodanobacter;Rhodanobacter_sp._PAMC_26538	AJXU01000048.192.1737_Bacteria;Proteobacteria;Gammaproteobacteria;Xanthomonadales;Rhodanobacteraceae;Rhodanobacter;Rhodanobacter_fulvus_Jip2
H	2673	1417	96.5	+	0	0	53I1417M76I	KJ606813.1.1417_Bacteria;Proteobacteria;Gammaproteobacteria;Xanthomonadales;Rhodanobacteraceae;Rhodanobacter;Rhodanobacter_sp._PAMC_26519	AJXU01000048.192.1737_Bacteria;Proteobacteria;Gammaproteobacteria;Xanthomonadales;Rhodanobacteraceae;Rhodanobacter;Rhodanobacter_fulvus_Jip2
H	2673	1409	96	+	0	0	49I1409M88I	KJ606810.1.1409_Bacteria;Proteobacteria;Gammaproteobacteria;Xanthomonadales;Rhodanobacteraceae;Rhodanobacter;Rhodanobacter_sp._PAMC_26551	AJXU01000048.192.1737_Bacteria;Proteobacteria;Gammaproteobacteria;Xanthomonadales;Rhodanobacteraceae;Rhodanobacter;Rhodanobacter_fulvus_Jip2
H	2673	1409	96	+	0	0	49I1409M88I	KJ606814.1.1409_Bacteria;Proteobacteria;Gammaproteobacteria;Xanthomonadales;Rhodanobacteraceae;Rhodanobacter;Rhodanobacter_sp._PAMC_26515	AJXU01000048.192.1737_Bacteria;Proteobacteria;Gammaproteobacteria;Xanthomonadales;Rhodanobacteraceae;Rhodanobacter;Rhodanobacter_fulvus_Jip2
H	2673	1409	96.2	+	0	0	56I24M9D784MI65MD526M90I	MH719772.1.1409_Bacteria;Proteobacteria;Gammaproteobacteria;Xanthomonadales;Rhodanobacteraceae;Rhodanobacter;Rhodanobacter_sp.	AJXU01000048.192.1737_Bacteria;Proteobacteria;Gammaproteobacteria;Xanthomonadales;Rhodanobacteraceae;Rhodanobacter;Rhodanobacter_fulvus_Jip2
H	2673	1407	98.2	+	0	0	57I7MI1393MI7M80I	KY753356.1.1407_Bacteria;Proteobacteria;Gammaproteobacteria;Xanthomonadales;Rhodanobacteraceae;Rhodanobacter;Rhodanobacter_soli	AJXU01000048.192.1737_Bacteria;Proteobacteria;Gammaproteobacteria;Xanthomonadales;Rhodanobacteraceae;Rhodanobacter;Rhodanobacter_fulvus_Jip2
H	2673	1405	95.4	+	0	0	45I13MI148MD1243M96I	HQ851076.1.1405_Bacteria;Proteobacteria;Gammaproteobacteria;Xanthomonadales;Rhodanobacteraceae;Rhodanobacter;Rhodanobacter_sp._NBY11	AJXU01000048.192.1737_Bacteria;Proteobacteria;Gammaproteobacteria;Xanthomonadales;Rhodanobacteraceae;Rhodanobacter;Rhodanobacter_fulvus_Jip2
H	2673	1405	97.2	+	0	0	60I27M4I1378M77I	MH719773.1.1405_Bacteria;Proteobacteria;Gammaproteobacteria;Xanthomonadales;Rhodanobacteraceae;Rhodanobacter;Rhodanobacter_sp.	AJXU01000048.192.1737_Bacteria;Proteobacteria;Gammaproteobacteria;Xanthomonadales;Rhodanobacteraceae;Rhodanobacter;Rhodanobacter_fulvus_Jip2
H	2673	1404	98.2	+	0	0	1404M142I	LMHR01000067.1.1404_Bacteria;Proteobacteria;Gammaproteobacteria;Xanthomonadales;Rhodanobacteraceae;Rhodanobacter;Rhodanobacter_sp._Root179	AJXU01000048.192.1737_Bacteria;Proteobacteria;Gammaproteobacteria;Xanthomonadales;Rhodanobacteraceae;Rhodanobacter;Rhodanobacter_fulvus_Jip2
H	2673	1402	97.4	+	0	0	56I1402M88I	MH719769.1.1402_Bacteria;Proteobacteria;Gammaproteobacteria;Xanthomonadales;Rhodanobacteraceae;Rhodanobacter;Rhodanobacter_sp.	AJXU01000048.192.1737_Bacteria;Proteobacteria;Gammaproteobacteria;Xanthomonadales;Rhodanobacteraceae;Rhodanobacter;Rhodanobacter_fulvus_Jip2
H	2673	1400	98	+	0	0	7I1400M139I	GU731264.1.1400_Bacteria;Proteobacteria;Gammaproteobacteria;Xanthomonadales;Rhodanobacteraceae;Rhodanobacter;bacterium_enrichment_culture_clone_heteroA11_4W	AJXU01000048.192.1737_Bacteria;Proteobacteria;Gammaproteobacteria;Xanthomonadales;Rhodanobacteraceae;Rhodanobacter;Rhodanobacter_fulvus_Jip2
H	2673	1400	97.9	+	0	0	7I1400M139I	GU731273.1.1400_Bacteria;Proteobacteria;Gammaproteobacteria;Xanthomonadales;Rhodanobacteraceae;Rhodanobacter;bacterium_enrichment_culture_clone_heteroA40_4W	AJXU01000048.192.1737_Bacteria;Proteobacteria;Gammaproteobacteria;Xanthomonadales;Rhodanobacteraceae;Rhodanobacter;Rhodanobacter_fulvus_Jip2
H	2673	1399	97.4	+	0	0	59I1399M88I	MH719770.1.1399_Bacteria;Proteobacteria;Gammaproteobacteria;Xanthomonadales;Rhodanobacteraceae;Rhodanobacter;Rhodanobacter_sp.	AJXU01000048.192.1737_Bacteria;Proteobacteria;Gammaproteobacteria;Xanthomonadales;Rhodanobacteraceae;Rhodanobacter;Rhodanobacter_fulvus_Jip2
H	2673	1399	97.6	+	0	0	59I1399M88I	MH719771.1.1399_Bacteria;Proteobacteria;Gammaproteobacteria;Xanthomonadales;Rhodanobacteraceae;Rhodanobacter;Rhodanobacter_sp.	AJXU01000048.192.1737_Bacteria;Proteobacteria;Gammaproteobacteria;Xanthomonadales;Rhodanobacteraceae;Rhodanobacter;Rhodanobacter_fulvus_Jip2
H	2673	1398	96.5	+	0	0	7I770MI628M140I	FPLS01044374.9.1406_Bacteria;Proteobacteria;Gammaproteobacteria;Xanthomonadales;Rhodanobacteraceae;Rhodanobacter;metagenome	AJXU01000048.192.1737_Bacteria;Proteobacteria;Gammaproteobacteria;Xanthomonadales;Rhodanobacteraceae;Rhodanobacter;Rhodanobacter_fulvus_Jip2
H	2673	1398	96	+	0	0	49I1398M99I	KJ606811.1.1398_Bacteria;Proteobacteria;Gammaproteobacteria;Xanthomonadales;Rhodanobacteraceae;Rhodanobacter;Rhodanobacter_sp._PAMC_26552	AJXU01000048.192.1737_Bacteria;Proteobacteria;Gammaproteobacteria;Xanthomonadales;Rhodanobacteraceae;Rhodanobacter;Rhodanobacter_fulvus_Jip2
H	2673	1393	98.1	+	0	0	67I1393M86I	FN430654.1.1393_Bacteria;Proteobacteria;Gammaproteobacteria;Xanthomonadales;Rhodanobacteraceae;Rhodanobacter;Rhodanobacter_sp._MBNA3	AJXU01000048.192.1737_Bacteria;Proteobacteria;Gammaproteobacteria;Xanthomonadales;Rhodanobacteraceae;Rhodanobacter;Rhodanobacter_fulvus_Jip2
H	2673	1393	96	+	0	0	56I31M4I88MI1274M92I	KP126755.1.1393_Bacteria;Proteobacteria;Gammaproteobacteria;Xanthomonadales;Rhodanobacteraceae;Rhodanobacter;Rhodanobacter_aciditrophus	AJXU01000048.192.1737_Bacteria;Proteobacteria;Gammaproteobacteria;Xanthomonadales;Rhodanobacteraceae;Rhodanobacter;Rhodanobacter_fulvus_Jip2
H	2673	1392	98.6	+	0	0	92I1334MI43M2D13M63I	KU647214.1.1392_Bacteria;Proteobacteria;Gammaproteobacteria;Xanthomonadales;Rhodanobacteraceae;Rhodanobacter;Rhodanobacter_sp._21-Y7	AJXU01000048.192.1737_Bacteria;Proteobacteria;Gammaproteobacteria;Xanthomonadales;Rhodanobacteraceae;Rhodanobacter;Rhodanobacter_fulvus_Jip2
H	2673	1389	96.5	+	0	0	67I1389M90I	DQ370020.1.1389_Bacteria;Proteobacteria;Gammaproteobacteria;Xanthomonadales;Rhodanobacteraceae;Rhodanobacter;Rhodanobacter_lindaniclasticus	AJXU01000048.192.1737_Bacteria;Proteobacteria;Gammaproteobacteria;Xanthomonadales;Rhodanobacteraceae;Rhodanobacter;Rhodanobacter_fulvus_Jip2
H	2673	1387	96.2	+	0	0	57I341M3I35MI653MI9MI10M2I17MI6MI316M92I	MF136413.1.1387_Bacteria;Proteobacteria;Gammaproteobacteria;Xanthomonadales;Rhodanobacteraceae;Rhodanobacter;Rhodanobacter_caeni	AJXU01000048.192.1737_Bacteria;Proteobacteria;Gammaproteobacteria;Xanthomonadales;Rhodanobacteraceae;Rhodanobacter;Rhodanobacter_fulvus_Jip2
H	2673	1385	96.3	+	0	0	56I326M2I14MI5MI10MI15M2I25MI635MI16M2I17MI6MI316M92I	MF136416.1.1385_Bacteria;Proteobacteria;Gammaproteobacteria;Xanthomonadales;Rhodanobacteraceae;Rhodanobacter;Rhodanobacter_caeni	AJXU01000048.192.1737_Bacteria;Proteobacteria;Gammaproteobacteria;Xanthomonadales;Rhodanobacteraceae;Rhodanobacter;Rhodanobacter_fulvus_Jip2
H	2673	1374	97.5	+	0	0	86I1374M86I	KP899238.1.1374_Bacteria;Proteobacteria;Gammaproteobacteria;Xanthomonadales;Rhodanobacteraceae;Rhodanobacter;Rhodanobacter_sp._S20-27	AJXU01000048.192.1737_Bacteria;Proteobacteria;Gammaproteobacteria;Xanthomonadales;Rhodanobacteraceae;Rhodanobacter;Rhodanobacter_fulvus_Jip2
H	2673	1368	98.1	+	0	0	91I1368M87I	MH719768.1.1368_Bacteria;Proteobacteria;Gammaproteobacteria;Xanthomonadales;Rhodanobacteraceae;Rhodanobacter;Rhodanobacter_sp.	AJXU01000048.192.1737_Bacteria;Proteobacteria;Gammaproteobacteria;Xanthomonadales;Rhodanobacteraceae;Rhodanobacter;Rhodanobacter_fulvus_Jip2
H	2673	1365	97.1	+	0	0	111I802MI544MI19M68I	JX483746.1.1365_Bacteria;Proteobacteria;Gammaproteobacteria;Xanthomonadales;Rhodanobacteraceae;Rhodanobacter;Rhodanobacter_sp._BJC16-A5	AJXU01000048.192.1737_Bacteria;Proteobacteria;Gammaproteobacteria;Xanthomonadales;Rhodanobacteraceae;Rhodanobacter;Rhodanobacter_fulvus_Jip2
H	2673	1359	98.2	+	0	0	91I1359M96I	MH719766.1.1359_Bacteria;Proteobacteria;Gammaproteobacteria;Xanthomonadales;Rhodanobacteraceae;Rhodanobacter;Rhodanobacter_sp.	AJXU01000048.192.1737_Bacteria;Proteobacteria;Gammaproteobacteria;Xanthomonadales;Rhodanobacteraceae;Rhodanobacter;Rhodanobacter_fulvus_Jip2
H	2673	1351	98	+	0	0	20I1260MI91M174I	HM163285.1.1351_Bacteria;Proteobacteria;Gammaproteobacteria;Xanthomonadales;Rhodanobacteraceae;Rhodanobacter;gamma_proteobacterium_OR-87	AJXU01000048.192.1737_Bacteria;Proteobacteria;Gammaproteobacteria;Xanthomonadales;Rhodanobacteraceae;Rhodanobacter;Rhodanobacter_fulvus_Jip2
H	2673	1351	97.5	+	0	0	90I1351M105I	JX401476.1.1351_Bacteria;Proteobacteria;Gammaproteobacteria;Xanthomonadales;Rhodanobacteraceae;Rhodanobacter;Rhodanobacter_sp._BJC15-A37	AJXU01000048.192.1737_Bacteria;Proteobacteria;Gammaproteobacteria;Xanthomonadales;Rhodanobacteraceae;Rhodanobacter;Rhodanobacter_fulvus_Jip2
H	2673	1349	96.5	+	0	0	100I1349M97I	FPLS01010761.1.1349_Bacteria;Proteobacteria;Gammaproteobacteria;Xanthomonadales;Rhodanobacteraceae;Rhodanobacter;metagenome	AJXU01000048.192.1737_Bacteria;Proteobacteria;Gammaproteobacteria;Xanthomonadales;Rhodanobacteraceae;Rhodanobacter;Rhodanobacter_fulvus_Jip2
H	2673	1347	97.4	+	0	0	90I1347M109I	JX483756.1.1347_Bacteria;Proteobacteria;Gammaproteobacteria;Xanthomonadales;Rhodanobacteraceae;Rhodanobacter;Rhodanobacter_sp._BJC16-A8	AJXU01000048.192.1737_Bacteria;Proteobacteria;Gammaproteobacteria;Xanthomonadales;Rhodanobacteraceae;Rhodanobacter;Rhodanobacter_fulvus_Jip2
H	2673	1329	97.9	+	0	0	111I209MD1092MD19M2D5M110I	GQ369046.1.1329_Bacteria;Proteobacteria;Gammaproteobacteria;Xanthomonadales;Rhodanobacteraceae;Rhodanobacter;Rhodanobacter_sp._T2-YC6778	AJXU01000048.192.1737_Bacteria;Proteobacteria;Gammaproteobacteria;Xanthomonadales;Rhodanobacteraceae;Rhodanobacter;Rhodanobacter_fulvus_Jip2
H	2673	1326	97.6	+	0	0	90I1326M130I	JX483750.1.1326_Bacteria;Proteobacteria;Gammaproteobacteria;Xanthomonadales;Rhodanobacteraceae;Rhodanobacter;Rhodanobacter_sp._BJC16-A12	AJXU01000048.192.1737_Bacteria;Proteobacteria;Gammaproteobacteria;Xanthomonadales;Rhodanobacteraceae;Rhodanobacter;Rhodanobacter_fulvus_Jip2
H	2673	1314	97.6	+	0	0	101I1314M131I	JX483744.1.1314_Bacteria;Proteobacteria;Gammaproteobacteria;Xanthomonadales;Rhodanobacteraceae;Rhodanobacter;Rhodanobacter_sp._BJC16-A3	AJXU01000048.192.1737_Bacteria;Proteobacteria;Gammaproteobacteria;Xanthomonadales;Rhodanobacteraceae;Rhodanobacter;Rhodanobacter_fulvus_Jip2
H	2673	1312	97.4	+	0	0	101I1312M133I	AB545761.1.1312_Bacteria;Proteobacteria;Gammaproteobacteria;Xanthomonadales;Rhodanobacteraceae;Rhodanobacter;Xanthomonadaceae_bacterium_Gu-R-27	AJXU01000048.192.1737_Bacteria;Proteobacteria;Gammaproteobacteria;Xanthomonadales;Rhodanobacteraceae;Rhodanobacter;Rhodanobacter_fulvus_Jip2
H	2673	1309	96.6	+	0	0	54I1309M183I	MH337912.1.1309_Bacteria;Proteobacteria;Gammaproteobacteria;Xanthomonadales;Rhodanobacteraceae;Rhodanobacter;Rhodanobacter_sp.	AJXU01000048.192.1737_Bacteria;Proteobacteria;Gammaproteobacteria;Xanthomonadales;Rhodanobacteraceae;Rhodanobacter;Rhodanobacter_fulvus_Jip2
H	2673	1307	97.6	+	0	0	110I1307M129I	JX401508.1.1307_Bacteria;Proteobacteria;Gammaproteobacteria;Xanthomonadales;Rhodanobacteraceae;Rhodanobacter;Rhodanobacter_sp._BJC15-A5	AJXU01000048.192.1737_Bacteria;Proteobacteria;Gammaproteobacteria;Xanthomonadales;Rhodanobacteraceae;Rhodanobacter;Rhodanobacter_fulvus_Jip2
H	2673	1304	97.3	+	0	0	228I1304M14I	FPLS01035598.1.1304_Bacteria;Proteobacteria;Gammaproteobacteria;Xanthomonadales;Rhodanobacteraceae;Rhodanobacter;metagenome	AJXU01000048.192.1737_Bacteria;Proteobacteria;Gammaproteobacteria;Xanthomonadales;Rhodanobacteraceae;Rhodanobacter;Rhodanobacter_fulvus_Jip2
H	2673	1301	97.6	+	0	0	114I1301M131I	JX483760.1.1301_Bacteria;Proteobacteria;Gammaproteobacteria;Xanthomonadales;Rhodanobacteraceae;Rhodanobacter;Rhodanobacter_sp._BJC16-A24	AJXU01000048.192.1737_Bacteria;Proteobacteria;Gammaproteobacteria;Xanthomonadales;Rhodanobacteraceae;Rhodanobacter;Rhodanobacter_fulvus_Jip2
H	2673	1288	97.6	+	0	0	127I1288M131I	JX483757.1.1288_Bacteria;Proteobacteria;Gammaproteobacteria;Xanthomonadales;Rhodanobacteraceae;Rhodanobacter;Rhodanobacter_sp._BJC16-A10	AJXU01000048.192.1737_Bacteria;Proteobacteria;Gammaproteobacteria;Xanthomonadales;Rhodanobacteraceae;Rhodanobacter;Rhodanobacter_fulvus_Jip2
H	2673	1279	98.7	+	0	0	269I1277M2D	LVJP01003384.1.1279_Bacteria;Proteobacteria;Gammaproteobacteria;Xanthomonadales;Rhodanobacteraceae;Rhodanobacter;Rhodanobacter_denitrificans	AJXU01000048.192.1737_Bacteria;Proteobacteria;Gammaproteobacteria;Xanthomonadales;Rhodanobacteraceae;Rhodanobacter;Rhodanobacter_fulvus_Jip2
H	2673	1277	98.7	+	0	0	269I1277M	LVJQ01001176.1.1277_Bacteria;Proteobacteria;Gammaproteobacteria;Xanthomonadales;Rhodanobacteraceae;Rhodanobacter;Rhodanobacter_sp._FW104-R5	AJXU01000048.192.1737_Bacteria;Proteobacteria;Gammaproteobacteria;Xanthomonadales;Rhodanobacteraceae;Rhodanobacter;Rhodanobacter_fulvus_Jip2
H	2673	1271	97.3	+	0	0	83I1271M192I	LN830908.1.1271_Bacteria;Proteobacteria;Gammaproteobacteria;Xanthomonadales;Rhodanobacteraceae;Rhodanobacter;Rhodanobacter_sp._Po19c	AJXU01000048.192.1737_Bacteria;Proteobacteria;Gammaproteobacteria;Xanthomonadales;Rhodanobacteraceae;Rhodanobacter;Rhodanobacter_fulvus_Jip2
H	2673	1228	98.4	+	0	0	211I1228M107I	KU220863.1.1228_Bacteria;Proteobacteria;Gammaproteobacteria;Xanthomonadales;Rhodanobacteraceae;Rhodanobacter;Rhodanobacter_sp._SQU_P018	AJXU01000048.192.1737_Bacteria;Proteobacteria;Gammaproteobacteria;Xanthomonadales;Rhodanobacteraceae;Rhodanobacter;Rhodanobacter_fulvus_Jip2
H	2673	1228	98.9	+	0	0	211I1228M107I	KU220865.1.1228_Bacteria;Proteobacteria;Gammaproteobacteria;Xanthomonadales;Rhodanobacteraceae;Rhodanobacter;Rhodanobacter_spathiphylli	AJXU01000048.192.1737_Bacteria;Proteobacteria;Gammaproteobacteria;Xanthomonadales;Rhodanobacteraceae;Rhodanobacter;Rhodanobacter_fulvus_Jip2
C	2673	215	*	*	*	*	*	AJXU01000048.192.1737_Bacteria;Proteobacteria;Gammaproteobacteria;Xanthomonadales;Rhodanobacteraceae;Rhodanobacter;Rhodanobacter_fulvus_Jip2	*
### CP017040
S	3281	1538	*	*	*	*	*	CP017040.2160421.2161958_Bacteria;Actinobacteriota;Actinobacteria;Propionibacteriales;Propionibacteriaceae;Cutibacterium;Propionibacterium_sp._oral_taxon_193	*
H	3281	1538	100	+	0	0	=	CP017040.2431756.2433293_Bacteria;Actinobacteriota;Actinobacteria;Propionibacteriales;Propionibacteriaceae;Cutibacterium;Propionibacterium_sp._oral_taxon_193	CP017040.2160421.2161958_Bacteria;Actinobacteriota;Actinobacteria;Propionibacteriales;Propionibacteriaceae;Cutibacterium;Propionibacterium_sp._oral_taxon_193
H	3281	1538	100	+	0	0	=	CP017040.776791.778328_Bacteria;Actinobacteriota;Actinobacteria;Propionibacteriales;Propionibacteriaceae;Cutibacterium;Propionibacterium_sp._oral_taxon_193	CP017040.2160421.2161958_Bacteria;Actinobacteriota;Actinobacteria;Propionibacteriales;Propionibacteriaceae;Cutibacterium;Propionibacterium_sp._oral_taxon_193
H	3281	1537	98.2	+	0	0	I80M2D374MI980MI101M	CP012350.1506425.1507961_Bacteria;Actinobacteriota;Actinobacteria;Propionibacteriales;Propionibacteriaceae;Cutibacterium;Cutibacterium_acnes	CP017040.2160421.2161958_Bacteria;Actinobacteriota;Actinobacteria;Propionibacteriales;Propionibacteriaceae;Cutibacterium;Propionibacterium_sp._oral_taxon_193
H	3281	1537	98.2	+	0	0	I80M2D374MI980MI101M	CP012350.1790626.1792162_Bacteria;Actinobacteriota;Actinobacteria;Propionibacteriales;Propionibacteriaceae;Cutibacterium;Cutibacterium_acnes	CP017040.2160421.2161958_Bacteria;Actinobacteriota;Actinobacteria;Propionibacteriales;Propionibacteriaceae;Cutibacterium;Propionibacterium_sp._oral_taxon_193
H	3281	1537	98.2	+	0	0	I80M2D374MI980MI101M	CP012350.607197.608733_Bacteria;Actinobacteriota;Actinobacteria;Propionibacteriales;Propionibacteriaceae;Cutibacterium;Cutibacterium_acnes	CP017040.2160421.2161958_Bacteria;Actinobacteriota;Actinobacteria;Propionibacteriales;Propionibacteriaceae;Cutibacterium;Propionibacterium_sp._oral_taxon_193
H	3281	1537	98.2	+	0	0	I80M2D374MI980MI101M	CP012351.1523940.1525476_Bacteria;Actinobacteriota;Actinobacteria;Propionibacteriales;Propionibacteriaceae;Cutibacterium;Cutibacterium_acnes	CP017040.2160421.2161958_Bacteria;Actinobacteriota;Actinobacteria;Propionibacteriales;Propionibacteriaceae;Cutibacterium;Propionibacterium_sp._oral_taxon_193
H	3281	1537	98.1	+	0	0	I80M2D374MI980MI101M	CP012351.1800285.1801821_Bacteria;Actinobacteriota;Actinobacteria;Propionibacteriales;Propionibacteriaceae;Cutibacterium;Cutibacterium_acnes	CP017040.2160421.2161958_Bacteria;Actinobacteriota;Actinobacteria;Propionibacteriales;Propionibacteriaceae;Cutibacterium;Propionibacterium_sp._oral_taxon_193
H	3281	1537	98.2	+	0	0	I80M2D374MI980MI101M	CP012351.605816.607352_Bacteria;Actinobacteriota;Actinobacteria;Propionibacteriales;Propionibacteriaceae;Cutibacterium;Cutibacterium_acnes	CP017040.2160421.2161958_Bacteria;Actinobacteriota;Actinobacteria;Propionibacteriales;Propionibacteriaceae;Cutibacterium;Propionibacterium_sp._oral_taxon_193
H	3281	1537	98.2	+	0	0	I80M2D374MI980MI101M	CP012352.1523628.1525164_Bacteria;Actinobacteriota;Actinobacteria;Propionibacteriales;Propionibacteriaceae;Cutibacterium;Cutibacterium_acnes	CP017040.2160421.2161958_Bacteria;Actinobacteriota;Actinobacteria;Propionibacteriales;Propionibacteriaceae;Cutibacterium;Propionibacterium_sp._oral_taxon_193
H	3281	1537	98.2	+	0	0	I80M2D374MI980MI101M	CP012352.1776286.1777822_Bacteria;Actinobacteriota;Actinobacteria;Propionibacteriales;Propionibacteriaceae;Cutibacterium;Cutibacterium_acnes	CP017040.2160421.2161958_Bacteria;Actinobacteriota;Actinobacteria;Propionibacteriales;Propionibacteriaceae;Cutibacterium;Propionibacterium_sp._oral_taxon_193
H	3281	1537	98.2	+	0	0	I80M2D374MI980MI101M	CP012352.621451.622987_Bacteria;Actinobacteriota;Actinobacteria;Propionibacteriales;Propionibacteriaceae;Cutibacterium;Cutibacterium_acnes	CP017040.2160421.2161958_Bacteria;Actinobacteriota;Actinobacteria;Propionibacteriales;Propionibacteriaceae;Cutibacterium;Propionibacterium_sp._oral_taxon_193
H	3281	1537	98.2	+	0	0	I80M2D374MI980MI101M	CP012353.1500535.1502071_Bacteria;Actinobacteriota;Actinobacteria;Propionibacteriales;Propionibacteriaceae;Cutibacterium;Cutibacterium_acnes	CP017040.2160421.2161958_Bacteria;Actinobacteriota;Actinobacteria;Propionibacteriales;Propionibacteriaceae;Cutibacterium;Propionibacterium_sp._oral_taxon_193
H	3281	1537	98.2	+	0	0	I80M2D374MI980MI101M	CP012353.597740.599276_Bacteria;Actinobacteriota;Actinobacteria;Propionibacteriales;Propionibacteriaceae;Cutibacterium;Cutibacterium_acnes	CP017040.2160421.2161958_Bacteria;Actinobacteriota;Actinobacteria;Propionibacteriales;Propionibacteriaceae;Cutibacterium;Propionibacterium_sp._oral_taxon_193
H	3281	1537	98.2	+	0	0	I80M2D374MI980MI101M	CP012354.1500274.1501810_Bacteria;Actinobacteriota;Actinobacteria;Propionibacteriales;Propionibacteriaceae;Cutibacterium;Cutibacterium_acnes	CP017040.2160421.2161958_Bacteria;Actinobacteriota;Actinobacteria;Propionibacteriales;Propionibacteriaceae;Cutibacterium;Propionibacterium_sp._oral_taxon_193
H	3281	1537	98.2	+	0	0	I80M2D374MI980MI101M	CP012354.1752934.1754470_Bacteria;Actinobacteriota;Actinobacteria;Propionibacteriales;Propionibacteriaceae;Cutibacterium;Cutibacterium_acnes	CP017040.2160421.2161958_Bacteria;Actinobacteriota;Actinobacteria;Propionibacteriales;Propionibacteriaceae;Cutibacterium;Propionibacterium_sp._oral_taxon_193
H	3281	1537	98.2	+	0	0	I80M2D374MI980MI101M	CP012354.597694.599230_Bacteria;Actinobacteriota;Actinobacteria;Propionibacteriales;Propionibacteriaceae;Cutibacterium;Cutibacterium_acnes	CP017040.2160421.2161958_Bacteria;Actinobacteriota;Actinobacteria;Propionibacteriales;Propionibacteriaceae;Cutibacterium;Propionibacterium_sp._oral_taxon_193
H	3281	1537	98.1	+	0	0	I80M2D374MI980MI101M	CP012647.1601974.1603510_Bacteria;Actinobacteriota;Actinobacteria;Propionibacteriales;Propionibacteriaceae;Cutibacterium;Cutibacterium_acnes	CP017040.2160421.2161958_Bacteria;Actinobacteriota;Actinobacteria;Propionibacteriales;Propionibacteriaceae;Cutibacterium;Propionibacterium_sp._oral_taxon_193
H	3281	1537	98.1	+	0	0	I80M2D374MI980MI101M	CP012647.1607776.1609312_Bacteria;Actinobacteriota;Actinobacteria;Propionibacteriales;Propionibacteriaceae;Cutibacterium;Cutibacterium_acnes	CP017040.2160421.2161958_Bacteria;Actinobacteriota;Actinobacteria;Propionibacteriales;Propionibacteriaceae;Cutibacterium;Propionibacterium_sp._oral_taxon_193
H	3281	1537	98.1	+	0	0	I80M2D374MI980MI101M	CP012647.1840730.1842266_Bacteria;Actinobacteriota;Actinobacteria;Propionibacteriales;Propionibacteriaceae;Cutibacterium;Cutibacterium_acnes	CP017040.2160421.2161958_Bacteria;Actinobacteriota;Actinobacteria;Propionibacteriales;Propionibacteriaceae;Cutibacterium;Propionibacterium_sp._oral_taxon_193
H	3281	1537	98.1	+	0	0	I80M2D374MI980MI101M	CP012647.1846532.1848068_Bacteria;Actinobacteriota;Actinobacteria;Propionibacteriales;Propionibacteriaceae;Cutibacterium;Cutibacterium_acnes	CP017040.2160421.2161958_Bacteria;Actinobacteriota;Actinobacteria;Propionibacteriales;Propionibacteriaceae;Cutibacterium;Propionibacterium_sp._oral_taxon_193
H	3281	1537	98.1	+	0	0	I80M2D374MI980MI101M	CP012647.703618.705154_Bacteria;Actinobacteriota;Actinobacteria;Propionibacteriales;Propionibacteriaceae;Cutibacterium;Cutibacterium_acnes	CP017040.2160421.2161958_Bacteria;Actinobacteriota;Actinobacteria;Propionibacteriales;Propionibacteriaceae;Cutibacterium;Propionibacterium_sp._oral_taxon_193
H	3281	1537	98.1	+	0	0	I80M2D374MI980MI101M	CP012647.709420.710956_Bacteria;Actinobacteriota;Actinobacteria;Propionibacteriales;Propionibacteriaceae;Cutibacterium;Cutibacterium_acnes	CP017040.2160421.2161958_Bacteria;Actinobacteriota;Actinobacteria;Propionibacteriales;Propionibacteriaceae;Cutibacterium;Propionibacterium_sp._oral_taxon_193
H	3281	1537	98.1	+	0	0	I80M2D374MI980MI101M	CP013693.1441878.1443414_Bacteria;Actinobacteriota;Actinobacteria;Propionibacteriales;Propionibacteriaceae;Cutibacterium;Cutibacterium_acnes	CP017040.2160421.2161958_Bacteria;Actinobacteriota;Actinobacteria;Propionibacteriales;Propionibacteriaceae;Cutibacterium;Propionibacterium_sp._oral_taxon_193
H	3281	1537	98.1	+	0	0	I80M2D374MI980MI101M	CP013693.1668977.1670513_Bacteria;Actinobacteriota;Actinobacteria;Propionibacteriales;Propionibacteriaceae;Cutibacterium;Cutibacterium_acnes	CP017040.2160421.2161958_Bacteria;Actinobacteriota;Actinobacteria;Propionibacteriales;Propionibacteriaceae;Cutibacterium;Propionibacterium_sp._oral_taxon_193
H	3281	1537	98.1	+	0	0	I80M2D374MI980MI101M	CP013693.573878.575414_Bacteria;Actinobacteriota;Actinobacteria;Propionibacteriales;Propionibacteriaceae;Cutibacterium;Cutibacterium_acnes	CP017040.2160421.2161958_Bacteria;Actinobacteriota;Actinobacteria;Propionibacteriales;Propionibacteriaceae;Cutibacterium;Propionibacterium_sp._oral_taxon_193
H	3281	1537	98.2	+	0	0	I80M2D374MI980MI101M	CP023676.1500106.1501642_Bacteria;Actinobacteriota;Actinobacteria;Propionibacteriales;Propionibacteriaceae;Cutibacterium;Cutibacterium_acnes	CP017040.2160421.2161958_Bacteria;Actinobacteriota;Actinobacteria;Propionibacteriales;Propionibacteriaceae;Cutibacterium;Propionibacterium_sp._oral_taxon_193
H	3281	1537	98.2	+	0	0	I80M2D374MI980MI101M	CP023676.1752800.1754336_Bacteria;Actinobacteriota;Actinobacteria;Propionibacteriales;Propionibacteriaceae;Cutibacterium;Cutibacterium_acnes	CP017040.2160421.2161958_Bacteria;Actinobacteriota;Actinobacteria;Propionibacteriales;Propionibacteriaceae;Cutibacterium;Propionibacterium_sp._oral_taxon_193
H	3281	1537	98.2	+	0	0	I80M2D374MI980MI101M	CP023676.597517.599053_Bacteria;Actinobacteriota;Actinobacteria;Propionibacteriales;Propionibacteriaceae;Cutibacterium;Cutibacterium_acnes	CP017040.2160421.2161958_Bacteria;Actinobacteriota;Actinobacteria;Propionibacteriales;Propionibacteriaceae;Cutibacterium;Propionibacterium_sp._oral_taxon_193
H	3281	1537	98.1	+	0	0	I80M2D374MI980MI101M	LJAS01000003.1694.3230_Bacteria;Actinobacteriota;Actinobacteria;Propionibacteriales;Propionibacteriaceae;Cutibacterium;Cutibacterium_acnes	CP017040.2160421.2161958_Bacteria;Actinobacteriota;Actinobacteria;Propionibacteriales;Propionibacteriaceae;Cutibacterium;Propionibacterium_sp._oral_taxon_193
H	3281	1537	98.1	+	0	0	I80M2D374MI980MI101M	LJAT01000001.616.2152_Bacteria;Actinobacteriota;Actinobacteria;Propionibacteriales;Propionibacteriaceae;Cutibacterium;Cutibacterium_acnes	CP017040.2160421.2161958_Bacteria;Actinobacteriota;Actinobacteria;Propionibacteriales;Propionibacteriaceae;Cutibacterium;Propionibacterium_sp._oral_taxon_193
H	3281	1537	98.1	+	0	0	I80M2D374MI980MI101M	LTEQ01000002.3826.5362_Bacteria;Actinobacteriota;Actinobacteria;Propionibacteriales;Propionibacteriaceae;Cutibacterium;Propionibacterium_sp._HMSC065F07	CP017040.2160421.2161958_Bacteria;Actinobacteriota;Actinobacteria;Propionibacteriales;Propionibacteriaceae;Cutibacterium;Propionibacterium_sp._oral_taxon_193
H	3281	1537	98.1	+	0	0	I80M2D374MI980MI101M	LTEQ01000008.225196.226732_Bacteria;Actinobacteriota;Actinobacteria;Propionibacteriales;Propionibacteriaceae;Cutibacterium;Propionibacterium_sp._HMSC065F07	CP017040.2160421.2161958_Bacteria;Actinobacteriota;Actinobacteria;Propionibacteriales;Propionibacteriaceae;Cutibacterium;Propionibacterium_sp._oral_taxon_193
H	3281	1537	98.1	+	0	0	I80M2D374MI980MI101M	LTGX01000014.3568.5104_Bacteria;Actinobacteriota;Actinobacteria;Propionibacteriales;Propionibacteriaceae;Cutibacterium;Propionibacterium_sp._HMSC078F01	CP017040.2160421.2161958_Bacteria;Actinobacteriota;Actinobacteria;Propionibacteriales;Propionibacteriaceae;Cutibacterium;Propionibacterium_sp._oral_taxon_193
H	3281	1537	98.1	+	0	0	I80M2D374MI980MI101M	LTHC01000034.3683.5219_Bacteria;Actinobacteriota;Actinobacteria;Propionibacteriales;Propionibacteriaceae;Cutibacterium;Propionibacterium_sp._HMSC068C01	CP017040.2160421.2161958_Bacteria;Actinobacteriota;Actinobacteria;Propionibacteriales;Propionibacteriaceae;Cutibacterium;Propionibacterium_sp._oral_taxon_193
H	3281	1537	98.1	+	0	0	I80M2D374MI980MI101M	LTTJ01000012.342.1878_Bacteria;Actinobacteriota;Actinobacteria;Propionibacteriales;Propionibacteriaceae;Cutibacterium;Propionibacterium_sp._HMSC062D05	CP017040.2160421.2161958_Bacteria;Actinobacteriota;Actinobacteria;Propionibacteriales;Propionibacteriaceae;Cutibacterium;Propionibacterium_sp._oral_taxon_193
H	3281	1537	98.2	+	0	0	I80M2D374MI980MI101M	LTTX01000001.17747.19283_Bacteria;Actinobacteriota;Actinobacteria;Propionibacteriales;Propionibacteriaceae;Cutibacterium;Propionibacterium_sp._HMSC062D02	CP017040.2160421.2161958_Bacteria;Actinobacteriota;Actinobacteria;Propionibacteriales;Propionibacteriaceae;Cutibacterium;Propionibacterium_sp._oral_taxon_193
H	3281	1537	98.2	+	0	0	I80M2D374MI980MI101M	LTTX01000008.363285.364821_Bacteria;Actinobacteriota;Actinobacteria;Propionibacteriales;Propionibacteriaceae;Cutibacterium;Propionibacterium_sp._HMSC062D02	CP017040.2160421.2161958_Bacteria;Actinobacteriota;Actinobacteria;Propionibacteriales;Propionibacteriaceae;Cutibacterium;Propionibacterium_sp._oral_taxon_193
H	3281	1537	98.1	+	0	0	I80M2D374MI980MI101M	LTUJ01000001.3767.5303_Bacteria;Actinobacteriota;Actinobacteria;Propionibacteriales;Propionibacteriaceae;Cutibacterium;Propionibacterium_sp._HMSC067A01	CP017040.2160421.2161958_Bacteria;Actinobacteriota;Actinobacteria;Propionibacteriales;Propionibacteriaceae;Cutibacterium;Propionibacterium_sp._oral_taxon_193
H	3281	1537	98.1	+	0	0	I80M2D374MI980MI101M	LTUJ01000004.225131.226667_Bacteria;Actinobacteriota;Actinobacteria;Propionibacteriales;Propionibacteriaceae;Cutibacterium;Propionibacterium_sp._HMSC067A01	CP017040.2160421.2161958_Bacteria;Actinobacteriota;Actinobacteria;Propionibacteriales;Propionibacteriaceae;Cutibacterium;Propionibacterium_sp._oral_taxon_193
H	3281	1537	98.1	+	0	0	I80M2D374MI980MI101M	LTWG01000013.87139.88675_Bacteria;Actinobacteriota;Actinobacteria;Propionibacteriales;Propionibacteriaceae;Cutibacterium;Propionibacterium_sp._HMSC075A12	CP017040.2160421.2161958_Bacteria;Actinobacteriota;Actinobacteria;Propionibacteriales;Propionibacteriaceae;Cutibacterium;Propionibacterium_sp._oral_taxon_193
H	3281	1537	98.1	+	0	0	I80M2D374MI980MI101M	LTWG01000014.517.2053_Bacteria;Actinobacteriota;Actinobacteria;Propionibacteriales;Propionibacteriaceae;Cutibacterium;Propionibacterium_sp._HMSC075A12	CP017040.2160421.2161958_Bacteria;Actinobacteriota;Actinobacteria;Propionibacteriales;Propionibacteriaceae;Cutibacterium;Propionibacterium_sp._oral_taxon_193
H	3281	1537	98.2	+	0	0	I80M2D374MI980MI101M	LTXP01000006.3585.5121_Bacteria;Actinobacteriota;Actinobacteria;Propionibacteriales;Propionibacteriaceae;Cutibacterium;Propionibacterium_sp._HMSC078F10	CP017040.2160421.2161958_Bacteria;Actinobacteriota;Actinobacteria;Propionibacteriales;Propionibacteriaceae;Cutibacterium;Propionibacterium_sp._oral_taxon_193
H	3281	1537	98.1	+	0	0	I80M2D374MI980MI101M	LWQI01000017.327.1863_Bacteria;Actinobacteriota;Actinobacteria;Propionibacteriales;Propionibacteriaceae;Cutibacterium;Propionibacterium_sp._HMSC067A02	CP017040.2160421.2161958_Bacteria;Actinobacteriota;Actinobacteria;Propionibacteriales;Propionibacteriaceae;Cutibacterium;Propionibacterium_sp._oral_taxon_193
H	3281	1537	98.2	+	0	0	I80M2D374MI980MI101M	LZCI01000004.3578.5114_Bacteria;Actinobacteriota;Actinobacteria;Propionibacteriales;Propionibacteriaceae;Cutibacterium;Cutibacterium_acnes	CP017040.2160421.2161958_Bacteria;Actinobacteriota;Actinobacteria;Propionibacteriales;Propionibacteriaceae;Cutibacterium;Propionibacterium_sp._oral_taxon_193
H	3281	1537	98.2	+	0	0	I80M2D374MI980MI101M	LZCJ01000015.1648.3184_Bacteria;Actinobacteriota;Actinobacteria;Propionibacteriales;Propionibacteriaceae;Cutibacterium;Cutibacterium_acnes	CP017040.2160421.2161958_Bacteria;Actinobacteriota;Actinobacteria;Propionibacteriales;Propionibacteriaceae;Cutibacterium;Propionibacterium_sp._oral_taxon_193
H	3281	1537	98.2	+	0	0	I80M2D374MI980MI101M	LZCL01000007.511.2047_Bacteria;Actinobacteriota;Actinobacteria;Propionibacteriales;Propionibacteriaceae;Cutibacterium;Cutibacterium_acnes	CP017040.2160421.2161958_Bacteria;Actinobacteriota;Actinobacteria;Propionibacteriales;Propionibacteriaceae;Cutibacterium;Propionibacterium_sp._oral_taxon_193
H	3281	1537	98.2	+	0	0	I80M2D374MI980MI101M	LZCO01000014.3580.5116_Bacteria;Actinobacteriota;Actinobacteria;Propionibacteriales;Propionibacteriaceae;Cutibacterium;Cutibacterium_acnes	CP017040.2160421.2161958_Bacteria;Actinobacteriota;Actinobacteria;Propionibacteriales;Propionibacteriaceae;Cutibacterium;Propionibacterium_sp._oral_taxon_193
H	3281	1537	98.2	+	0	0	I80M2D374MI980MI101M	LZCP01000007.3580.5116_Bacteria;Actinobacteriota;Actinobacteria;Propionibacteriales;Propionibacteriaceae;Cutibacterium;Cutibacterium_acnes	CP017040.2160421.2161958_Bacteria;Actinobacteriota;Actinobacteria;Propionibacteriales;Propionibacteriaceae;Cutibacterium;Propionibacterium_sp._oral_taxon_193
H	3281	1537	98.2	+	0	0	I80M2D374MI980MI101M	LZCQ01000017.756.2292_Bacteria;Actinobacteriota;Actinobacteria;Propionibacteriales;Propionibacteriaceae;Cutibacterium;Cutibacterium_acnes	CP017040.2160421.2161958_Bacteria;Actinobacteriota;Actinobacteria;Propionibacteriales;Propionibacteriaceae;Cutibacterium;Propionibacterium_sp._oral_taxon_193
H	3281	1537	98.2	+	0	0	I80M2D374MI980MI101M	LZCR01000019.3571.5107_Bacteria;Actinobacteriota;Actinobacteria;Propionibacteriales;Propionibacteriaceae;Cutibacterium;Cutibacterium_acnes	CP017040.2160421.2161958_Bacteria;Actinobacteriota;Actinobacteria;Propionibacteriales;Propionibacteriaceae;Cutibacterium;Propionibacterium_sp._oral_taxon_193
H	3281	1537	98.2	+	0	0	I80M2D374MI980MI101M	MAUW01000003.511.2047_Bacteria;Actinobacteriota;Actinobacteria;Propionibacteriales;Propionibacteriaceae;Cutibacterium;Cutibacterium_acnes	CP017040.2160421.2161958_Bacteria;Actinobacteriota;Actinobacteria;Propionibacteriales;Propionibacteriaceae;Cutibacterium;Propionibacterium_sp._oral_taxon_193
H	3281	1537	98.2	+	0	0	I80M2D374MI980MI101M	MAUY01000004.511.2047_Bacteria;Actinobacteriota;Actinobacteria;Propionibacteriales;Propionibacteriaceae;Cutibacterium;Cutibacterium_acnes	CP017040.2160421.2161958_Bacteria;Actinobacteriota;Actinobacteria;Propionibacteriales;Propionibacteriaceae;Cutibacterium;Propionibacterium_sp._oral_taxon_193
H	3281	1537	98.2	+	0	0	I80M2D374MI980MI101M	MAVU01000004.344.1880_Bacteria;Actinobacteriota;Actinobacteria;Propionibacteriales;Propionibacteriaceae;Cutibacterium;Cutibacterium_acnes	CP017040.2160421.2161958_Bacteria;Actinobacteriota;Actinobacteria;Propionibacteriales;Propionibacteriaceae;Cutibacterium;Propionibacterium_sp._oral_taxon_193
H	3281	1537	98.1	+	0	0	I80M2D374MI980MI101M	MDGS01000005.329.1865_Bacteria;Actinobacteriota;Actinobacteria;Propionibacteriales;Propionibacteriaceae;Cutibacterium;Cutibacterium_acnes	CP017040.2160421.2161958_Bacteria;Actinobacteriota;Actinobacteria;Propionibacteriales;Propionibacteriaceae;Cutibacterium;Propionibacterium_sp._oral_taxon_193
H	3281	1536	97.9	+	0	0	2I79M2D374MI980MI101M	CP012355.1499978.1501513_Bacteria;Actinobacteriota;Actinobacteria;Propionibacteriales;Propionibacteriaceae;Cutibacterium;Cutibacterium_acnes	CP017040.2160421.2161958_Bacteria;Actinobacteriota;Actinobacteria;Propionibacteriales;Propionibacteriaceae;Cutibacterium;Propionibacterium_sp._oral_taxon_193
H	3281	1536	98	+	0	0	2I79M2D374MI980MI101M	CP012355.1752612.1754147_Bacteria;Actinobacteriota;Actinobacteria;Propionibacteriales;Propionibacteriaceae;Cutibacterium;Cutibacterium_acnes	CP017040.2160421.2161958_Bacteria;Actinobacteriota;Actinobacteria;Propionibacteriales;Propionibacteriaceae;Cutibacterium;Propionibacterium_sp._oral_taxon_193
H	3281	1536	98	+	0	0	2I79M2D374MI980MI101M	CP012355.622823.624358_Bacteria;Actinobacteriota;Actinobacteria;Propionibacteriales;Propionibacteriaceae;Cutibacterium;Cutibacterium_acnes	CP017040.2160421.2161958_Bacteria;Actinobacteriota;Actinobacteria;Propionibacteriales;Propionibacteriaceae;Cutibacterium;Propionibacterium_sp._oral_taxon_193
H	3281	1536	98.2	+	0	0	2I79M2D374MI980MI101M	CP031442.2337576.2339111_Bacteria;Actinobacteriota;Actinobacteria;Propionibacteriales;Propionibacteriaceae;Cutibacterium;Cutibacterium_acnes	CP017040.2160421.2161958_Bacteria;Actinobacteriota;Actinobacteria;Propionibacteriales;Propionibacteriaceae;Cutibacterium;Propionibacterium_sp._oral_taxon_193
H	3281	1536	98.2	+	0	0	2I79M2D374MI980MI101M	CP031442.53603.55138_Bacteria;Actinobacteriota;Actinobacteria;Propionibacteriales;Propionibacteriaceae;Cutibacterium;Cutibacterium_acnes	CP017040.2160421.2161958_Bacteria;Actinobacteriota;Actinobacteria;Propionibacteriales;Propionibacteriaceae;Cutibacterium;Propionibacterium_sp._oral_taxon_193
H	3281	1536	98.2	+	0	0	2I79M2D374MI980MI101M	CP031442.971321.972856_Bacteria;Actinobacteriota;Actinobacteria;Propionibacteriales;Propionibacteriaceae;Cutibacterium;Cutibacterium_acnes	CP017040.2160421.2161958_Bacteria;Actinobacteriota;Actinobacteria;Propionibacteriales;Propionibacteriaceae;Cutibacterium;Propionibacterium_sp._oral_taxon_193
H	3281	1535	96.4	+	0	0	I85M2I924MD426MI99M	LLJH01000004.3632.5166_Bacteria;Actinobacteriota;Actinobacteria;Propionibacteriales;Propionibacteriaceae;Cutibacterium;Cutibacterium_avidum	CP017040.2160421.2161958_Bacteria;Actinobacteriota;Actinobacteria;Propionibacteriales;Propionibacteriaceae;Cutibacterium;Propionibacterium_sp._oral_taxon_193
H	3281	1535	96.4	+	0	0	I85M2I924MD426MI99M	LLJI01000009.196.1730_Bacteria;Actinobacteriota;Actinobacteria;Propionibacteriales;Propionibacteriaceae;Cutibacterium;Cutibacterium_avidum	CP017040.2160421.2161958_Bacteria;Actinobacteriota;Actinobacteria;Propionibacteriales;Propionibacteriaceae;Cutibacterium;Propionibacterium_sp._oral_taxon_193
H	3281	1535	96.4	+	0	0	I85M2I924MD426MI99M	LLJJ01000004.3632.5166_Bacteria;Actinobacteriota;Actinobacteria;Propionibacteriales;Propionibacteriaceae;Cutibacterium;Cutibacterium_avidum	CP017040.2160421.2161958_Bacteria;Actinobacteriota;Actinobacteria;Propionibacteriales;Propionibacteriaceae;Cutibacterium;Propionibacterium_sp._oral_taxon_193
H	3281	1534	96.5	+	0	0	I85M2I370MI553MD426MI99M	CP016954.19691.21224_Bacteria;Actinobacteriota;Actinobacteria;Propionibacteriales;Propionibacteriaceae;Cutibacterium;Cutibacterium_avidum	CP017040.2160421.2161958_Bacteria;Actinobacteriota;Actinobacteria;Propionibacteriales;Propionibacteriaceae;Cutibacterium;Propionibacterium_sp._oral_taxon_193
H	3281	1534	96.5	+	0	0	I85M2I370MI553MD426MI99M	CP016954.2471437.2472970_Bacteria;Actinobacteriota;Actinobacteria;Propionibacteriales;Propionibacteriaceae;Cutibacterium;Cutibacterium_avidum	CP017040.2160421.2161958_Bacteria;Actinobacteriota;Actinobacteria;Propionibacteriales;Propionibacteriaceae;Cutibacterium;Propionibacterium_sp._oral_taxon_193
H	3281	1534	96.5	+	0	0	I85M2I370MI553MD426MI99M	CP016954.929460.930993_Bacteria;Actinobacteriota;Actinobacteria;Propionibacteriales;Propionibacteriaceae;Cutibacterium;Cutibacterium_avidum	CP017040.2160421.2161958_Bacteria;Actinobacteriota;Actinobacteria;Propionibacteriales;Propionibacteriaceae;Cutibacterium;Propionibacterium_sp._oral_taxon_193
H	3281	1534	96.6	+	0	0	I85M2I370MI553MD426MI99M	LYSN01000046.372.1905_Bacteria;Actinobacteriota;Actinobacteria;Propionibacteriales;Propionibacteriaceae;Cutibacterium;Cutibacterium_avidum	CP017040.2160421.2161958_Bacteria;Actinobacteriota;Actinobacteria;Propionibacteriales;Propionibacteriaceae;Cutibacterium;Propionibacterium_sp._oral_taxon_193
H	3281	1533	98.1	+	0	0	2I79M2D374MI378MI601MI99M2I	CP006032.1500070.1501602_Bacteria;Actinobacteriota;Actinobacteria;Propionibacteriales;Propionibacteriaceae;Cutibacterium;Cutibacterium_acnes_hdn-1	CP017040.2160421.2161958_Bacteria;Actinobacteriota;Actinobacteria;Propionibacteriales;Propionibacteriaceae;Cutibacterium;Propionibacterium_sp._oral_taxon_193
H	3281	1533	98.1	+	0	0	2I79M2D374MI378MI601MI99M2I	CP006032.1752730.1754262_Bacteria;Actinobacteriota;Actinobacteria;Propionibacteriales;Propionibacteriaceae;Cutibacterium;Cutibacterium_acnes_hdn-1	CP017040.2160421.2161958_Bacteria;Actinobacteriota;Actinobacteria;Propionibacteriales;Propionibacteriaceae;Cutibacterium;Propionibacterium_sp._oral_taxon_193
H	3281	1533	98.1	+	0	0	2I79M2D374MI378MI601MI99M2I	CP006032.597533.599065_Bacteria;Actinobacteriota;Actinobacteria;Propionibacteriales;Propionibacteriaceae;Cutibacterium;Cutibacterium_acnes_hdn-1	CP017040.2160421.2161958_Bacteria;Actinobacteriota;Actinobacteria;Propionibacteriales;Propionibacteriaceae;Cutibacterium;Propionibacterium_sp._oral_taxon_193
H	3281	1530	98.2	+	0	0	8I73M2D374MI980MI101M	AIJP01000005.984060.985589_Bacteria;Actinobacteriota;Actinobacteria;Propionibacteriales;Propionibacteriaceae;Cutibacterium;Propionibacterium_acnes_PRP-38	CP017040.2160421.2161958_Bacteria;Actinobacteriota;Actinobacteria;Propionibacteriales;Propionibacteriaceae;Cutibacterium;Propionibacterium_sp._oral_taxon_193
H	3281	1530	98.2	+	0	0	8I73M2D374MI980MI101M	AIJP01000006.722605.724134_Bacteria;Actinobacteriota;Actinobacteria;Propionibacteriales;Propionibacteriaceae;Cutibacterium;Propionibacterium_acnes_PRP-38	CP017040.2160421.2161958_Bacteria;Actinobacteriota;Actinobacteria;Propionibacteriales;Propionibacteriaceae;Cutibacterium;Propionibacterium_sp._oral_taxon_193
H	3281	1530	98.2	+	0	0	8I73M2D374MI980MI101M	AIJP01000006.975222.976751_Bacteria;Actinobacteriota;Actinobacteria;Propionibacteriales;Propionibacteriaceae;Cutibacterium;Propionibacterium_acnes_PRP-38	CP017040.2160421.2161958_Bacteria;Actinobacteriota;Actinobacteria;Propionibacteriales;Propionibacteriaceae;Cutibacterium;Propionibacterium_sp._oral_taxon_193
H	3281	1530	98.1	+	0	0	8I73M2D374MI980MI101M	AODB01000023.3550.5079_Bacteria;Actinobacteriota;Actinobacteria;Propionibacteriales;Propionibacteriaceae;Cutibacterium;Propionibacterium_acnes_HL202PA1	CP017040.2160421.2161958_Bacteria;Actinobacteriota;Actinobacteria;Propionibacteriales;Propionibacteriaceae;Cutibacterium;Propionibacterium_sp._oral_taxon_193
H	3281	1530	98.2	+	0	0	8I73M2D374MI980MI101M	AOGR01000004.147129.148658_Bacteria;Actinobacteriota;Actinobacteria;Propionibacteriales;Propionibacteriaceae;Cutibacterium;Propionibacterium_acnes_FZ1/2/0	CP017040.2160421.2161958_Bacteria;Actinobacteriota;Actinobacteria;Propionibacteriales;Propionibacteriaceae;Cutibacterium;Propionibacterium_sp._oral_taxon_193
H	3281	1530	98.2	+	0	0	8I73M2D374MI980MI101M	AOGR01000015.110793.112322_Bacteria;Actinobacteriota;Actinobacteria;Propionibacteriales;Propionibacteriaceae;Cutibacterium;Propionibacterium_acnes_FZ1/2/0	CP017040.2160421.2161958_Bacteria;Actinobacteriota;Actinobacteria;Propionibacteriales;Propionibacteriaceae;Cutibacterium;Propionibacterium_sp._oral_taxon_193
H	3281	1530	98.2	+	0	0	8I73M2D374MI980MI101M	AOGR01000015.363444.364973_Bacteria;Actinobacteriota;Actinobacteria;Propionibacteriales;Propionibacteriaceae;Cutibacterium;Propionibacterium_acnes_FZ1/2/0	CP017040.2160421.2161958_Bacteria;Actinobacteriota;Actinobacteria;Propionibacteriales;Propionibacteriaceae;Cutibacterium;Propionibacterium_sp._oral_taxon_193
H	3281	1530	98.2	+	0	0	8I73M2D374MI980MI101M	CP002815.1523838.1525367_Bacteria;Actinobacteriota;Actinobacteria;Propionibacteriales;Propionibacteriaceae;Cutibacterium;Cutibacterium_acnes_6609	CP017040.2160421.2161958_Bacteria;Actinobacteriota;Actinobacteria;Propionibacteriales;Propionibacteriaceae;Cutibacterium;Propionibacterium_sp._oral_taxon_193
H	3281	1530	98.2	+	0	0	8I73M2D374MI980MI101M	CP002815.1800203.1801732_Bacteria;Actinobacteriota;Actinobacteria;Propionibacteriales;Propionibacteriaceae;Cutibacterium;Cutibacterium_acnes_6609	CP017040.2160421.2161958_Bacteria;Actinobacteriota;Actinobacteria;Propionibacteriales;Propionibacteriaceae;Cutibacterium;Propionibacterium_sp._oral_taxon_193
H	3281	1530	98.2	+	0	0	8I73M2D374MI980MI101M	CP002815.606159.607688_Bacteria;Actinobacteriota;Actinobacteria;Propionibacteriales;Propionibacteriaceae;Cutibacterium;Cutibacterium_acnes_6609	CP017040.2160421.2161958_Bacteria;Actinobacteriota;Actinobacteria;Propionibacteriales;Propionibacteriaceae;Cutibacterium;Propionibacterium_sp._oral_taxon_193
H	3281	1530	98.2	+	0	0	8I73M2D374MI980MI101M	CP003084.1599934.1601463_Bacteria;Actinobacteriota;Actinobacteria;Propionibacteriales;Propionibacteriaceae;Cutibacterium;Cutibacterium_acnes_subsp._defendens_ATCC_11828	CP017040.2160421.2161958_Bacteria;Actinobacteriota;Actinobacteria;Propionibacteriales;Propionibacteriaceae;Cutibacterium;Propionibacterium_sp._oral_taxon_193
H	3281	1530	98.2	+	0	0	8I73M2D374MI980MI101M	CP003084.228645.230174_Bacteria;Actinobacteriota;Actinobacteria;Propionibacteriales;Propionibacteriaceae;Cutibacterium;Cutibacterium_acnes_subsp._defendens_ATCC_11828	CP017040.2160421.2161958_Bacteria;Actinobacteriota;Actinobacteria;Propionibacteriales;Propionibacteriaceae;Cutibacterium;Propionibacterium_sp._oral_taxon_193
H	3281	1530	98.2	+	0	0	8I73M2D374MI980MI101M	CP003195.1490684.1492213_Bacteria;Actinobacteriota;Actinobacteria;Propionibacteriales;Propionibacteriaceae;Cutibacterium;Cutibacterium_acnes_TypeIA2_P.acn33	CP017040.2160421.2161958_Bacteria;Actinobacteriota;Actinobacteria;Propionibacteriales;Propionibacteriaceae;Cutibacterium;Propionibacterium_sp._oral_taxon_193
H	3281	1530	98.2	+	0	0	8I73M2D374MI980MI101M	CP003195.1743334.1744863_Bacteria;Actinobacteriota;Actinobacteria;Propionibacteriales;Propionibacteriaceae;Cutibacterium;Cutibacterium_acnes_TypeIA2_P.acn33	CP017040.2160421.2161958_Bacteria;Actinobacteriota;Actinobacteria;Propionibacteriales;Propionibacteriaceae;Cutibacterium;Propionibacterium_sp._oral_taxon_193
H	3281	1530	98.2	+	0	0	8I73M2D374MI980MI101M	CP003195.588270.589799_Bacteria;Actinobacteriota;Actinobacteria;Propionibacteriales;Propionibacteriaceae;Cutibacterium;Cutibacterium_acnes_TypeIA2_P.acn33	CP017040.2160421.2161958_Bacteria;Actinobacteriota;Actinobacteria;Propionibacteriales;Propionibacteriaceae;Cutibacterium;Propionibacterium_sp._oral_taxon_193
H	3281	1530	98.2	+	0	0	8I73M2D374MI980MI101M	CP003196.1499227.1500756_Bacteria;Actinobacteriota;Actinobacteria;Propionibacteriales;Propionibacteriaceae;Cutibacterium;Cutibacterium_acnes_TypeIA2_P.acn17	CP017040.2160421.2161958_Bacteria;Actinobacteriota;Actinobacteria;Propionibacteriales;Propionibacteriaceae;Cutibacterium;Propionibacterium_sp._oral_taxon_193
H	3281	1530	98.2	+	0	0	8I73M2D374MI980MI101M	CP003196.1751885.1753414_Bacteria;Actinobacteriota;Actinobacteria;Propionibacteriales;Propionibacteriaceae;Cutibacterium;Cutibacterium_acnes_TypeIA2_P.acn17	CP017040.2160421.2161958_Bacteria;Actinobacteriota;Actinobacteria;Propionibacteriales;Propionibacteriaceae;Cutibacterium;Propionibacterium_sp._oral_taxon_193
H	3281	1530	98.2	+	0	0	8I73M2D374MI980MI101M	CP003196.596840.598369_Bacteria;Actinobacteriota;Actinobacteria;Propionibacteriales;Propionibacteriaceae;Cutibacterium;Cutibacterium_acnes_TypeIA2_P.acn17	CP017040.2160421.2161958_Bacteria;Actinobacteriota;Actinobacteria;Propionibacteriales;Propionibacteriaceae;Cutibacterium;Propionibacterium_sp._oral_taxon_193
H	3281	1530	98.1	+	0	0	8I73M2D374MI980MI101M	CP003197.1499778.1501307_Bacteria;Actinobacteriota;Actinobacteria;Propionibacteriales;Propionibacteriaceae;Cutibacterium;Cutibacterium_acnes_TypeIA2_P.acn31	CP017040.2160421.2161958_Bacteria;Actinobacteriota;Actinobacteria;Propionibacteriales;Propionibacteriaceae;Cutibacterium;Propionibacterium_sp._oral_taxon_193
H	3281	1530	98.1	+	0	0	8I73M2D374MI980MI101M	CP003197.1752433.1753962_Bacteria;Actinobacteriota;Actinobacteria;Propionibacteriales;Propionibacteriaceae;Cutibacterium;Cutibacterium_acnes_TypeIA2_P.acn31	CP017040.2160421.2161958_Bacteria;Actinobacteriota;Actinobacteria;Propionibacteriales;Propionibacteriaceae;Cutibacterium;Propionibacterium_sp._oral_taxon_193
H	3281	1530	98.1	+	0	0	8I73M2D374MI980MI101M	CP003197.597474.599003_Bacteria;Actinobacteriota;Actinobacteria;Propionibacteriales;Propionibacteriaceae;Cutibacterium;Cutibacterium_acnes_TypeIA2_P.acn31	CP017040.2160421.2161958_Bacteria;Actinobacteriota;Actinobacteria;Propionibacteriales;Propionibacteriaceae;Cutibacterium;Propionibacterium_sp._oral_taxon_193
H	3281	1530	98.2	+	0	0	8I73M2D374MI980MI101M	CP003877.1530715.1532244_Bacteria;Actinobacteriota;Actinobacteria;Propionibacteriales;Propionibacteriaceae;Cutibacterium;Cutibacterium_acnes_C1	CP017040.2160421.2161958_Bacteria;Actinobacteriota;Actinobacteria;Propionibacteriales;Propionibacteriaceae;Cutibacterium;Propionibacterium_sp._oral_taxon_193
H	3281	1530	98.2	+	0	0	8I73M2D374MI980MI101M	CP003877.1773256.1774785_Bacteria;Actinobacteriota;Actinobacteria;Propionibacteriales;Propionibacteriaceae;Cutibacterium;Cutibacterium_acnes_C1	CP017040.2160421.2161958_Bacteria;Actinobacteriota;Actinobacteria;Propionibacteriales;Propionibacteriaceae;Cutibacterium;Propionibacterium_sp._oral_taxon_193
H	3281	1530	98.2	+	0	0	8I73M2D374MI980MI101M	CP003877.605778.607307_Bacteria;Actinobacteriota;Actinobacteria;Propionibacteriales;Propionibacteriaceae;Cutibacterium;Cutibacterium_acnes_C1	CP017040.2160421.2161958_Bacteria;Actinobacteriota;Actinobacteria;Propionibacteriales;Propionibacteriaceae;Cutibacterium;Propionibacterium_sp._oral_taxon_193
H	3281	1530	98	+	0	0	2I79M2D363MI10MI1076M6I	M61903.1.1530_Bacteria;Actinobacteriota;Actinobacteria;Propionibacteriales;Propionibacteriaceae;Cutibacterium;Cutibacterium_acnes	CP017040.2160421.2161958_Bacteria;Actinobacteriota;Actinobacteria;Propionibacteriales;Propionibacteriaceae;Cutibacterium;Propionibacterium_sp._oral_taxon_193
H	3281	1529	98.2	+	0	0	3I78M2D374MI980MI95M6I	FNGJ01000012.3592.5120_Bacteria;Actinobacteriota;Actinobacteria;Propionibacteriales;Propionibacteriaceae;Cutibacterium;Cutibacterium_acnes	CP017040.2160421.2161958_Bacteria;Actinobacteriota;Actinobacteria;Propionibacteriales;Propionibacteriaceae;Cutibacterium;Propionibacterium_sp._oral_taxon_193
H	3281	1528	96.5	+	0	0	8I78M2I924MD426MI99M	AOUA01000419.3629.5156_Bacteria;Actinobacteriota;Actinobacteria;Propionibacteriales;Propionibacteriaceae;Cutibacterium;Cutibacterium_avidum_TM16	CP017040.2160421.2161958_Bacteria;Actinobacteriota;Actinobacteria;Propionibacteriales;Propionibacteriaceae;Cutibacterium;Propionibacterium_sp._oral_taxon_193
H	3281	1528	96.5	+	0	0	8I78M2I924MD426MI99M	CP005287.1758219.1759746_Bacteria;Actinobacteriota;Actinobacteria;Propionibacteriales;Propionibacteriaceae;Cutibacterium;Cutibacterium_avidum_44067	CP017040.2160421.2161958_Bacteria;Actinobacteriota;Actinobacteria;Propionibacteriales;Propionibacteriaceae;Cutibacterium;Propionibacterium_sp._oral_taxon_193
H	3281	1528	96.5	+	0	0	8I78M2I924MD426MI99M	CP005287.590199.591726_Bacteria;Actinobacteriota;Actinobacteria;Propionibacteriales;Propionibacteriaceae;Cutibacterium;Cutibacterium_avidum_44067	CP017040.2160421.2161958_Bacteria;Actinobacteriota;Actinobacteria;Propionibacteriales;Propionibacteriaceae;Cutibacterium;Propionibacterium_sp._oral_taxon_193
H	3281	1528	96.5	+	0	0	8I78M2I924MD426MI99M	CP005287.890533.892060_Bacteria;Actinobacteriota;Actinobacteria;Propionibacteriales;Propionibacteriaceae;Cutibacterium;Cutibacterium_avidum_44067	CP017040.2160421.2161958_Bacteria;Actinobacteriota;Actinobacteria;Propionibacteriales;Propionibacteriaceae;Cutibacterium;Propionibacterium_sp._oral_taxon_193
H	3281	1527	97.5	+	0	0	26D81M2D374MI980MI64M37I	AM157438.1.1527_Bacteria;Actinobacteriota;Actinobacteria;Propionibacteriales;Propionibacteriaceae;Cutibacterium;Cutibacterium_acnes	CP017040.2160421.2161958_Bacteria;Actinobacteriota;Actinobacteria;Propionibacteriales;Propionibacteriaceae;Cutibacterium;Propionibacterium_sp._oral_taxon_193
H	3281	1526	97.8	+	0	0	9I72M2D374MI980MI87MD10M4I	AB097215.1.1526_Bacteria;Actinobacteriota;Actinobacteria;Propionibacteriales;Propionibacteriaceae;Cutibacterium;Cutibacterium_acnes	CP017040.2160421.2161958_Bacteria;Actinobacteriota;Actinobacteria;Propionibacteriales;Propionibacteriaceae;Cutibacterium;Propionibacterium_sp._oral_taxon_193
H	3281	1525	98.2	+	0	0	12I69M2D374MI980MI100MI	AE017283.1523839.1525363_Bacteria;Actinobacteriota;Actinobacteria;Propionibacteriales;Propionibacteriaceae;Cutibacterium;Cutibacterium_acnes_KPA171202	CP017040.2160421.2161958_Bacteria;Actinobacteriota;Actinobacteria;Propionibacteriales;Propionibacteriaceae;Cutibacterium;Propionibacterium_sp._oral_taxon_193
H	3281	1525	98.2	+	0	0	12I69M2D374MI980MI100MI	AE017283.1800208.1801732_Bacteria;Actinobacteriota;Actinobacteria;Propionibacteriales;Propionibacteriaceae;Cutibacterium;Cutibacterium_acnes_KPA171202	CP017040.2160421.2161958_Bacteria;Actinobacteriota;Actinobacteria;Propionibacteriales;Propionibacteriaceae;Cutibacterium;Propionibacterium_sp._oral_taxon_193
H	3281	1525	98.2	+	0	0	12I69M2D374MI980MI100MI	AE017283.606163.607687_Bacteria;Actinobacteriota;Actinobacteria;Propionibacteriales;Propionibacteriaceae;Cutibacterium;Cutibacterium_acnes_KPA171202	CP017040.2160421.2161958_Bacteria;Actinobacteriota;Actinobacteria;Propionibacteriales;Propionibacteriaceae;Cutibacterium;Propionibacterium_sp._oral_taxon_193
H	3281	1525	97.6	+	0	0	8I73M2D18MI355MI980MI97M4I	AY354921.1.1525_Bacteria;Actinobacteriota;Actinobacteria;Propionibacteriales;Propionibacteriaceae;Cutibacterium;Propionibacterium_sp._LG	CP017040.2160421.2161958_Bacteria;Actinobacteriota;Actinobacteria;Propionibacteriales;Propionibacteriaceae;Cutibacterium;Propionibacterium_sp._oral_taxon_193
H	3281	1525	98.2	+	0	0	12I69M2D374MI980MI100MI	JNHT01000049.4166.5690_Bacteria;Actinobacteriota;Actinobacteria;Propionibacteriales;Propionibacteriaceae;Cutibacterium;Cutibacterium_acnes	CP017040.2160421.2161958_Bacteria;Actinobacteriota;Actinobacteria;Propionibacteriales;Propionibacteriaceae;Cutibacterium;Propionibacterium_sp._oral_taxon_193
H	3281	1524	97.5	+	0	0	8I73M2D18MI355MI740MI239MI97M4I	DQ631890.1.1524_Bacteria;Actinobacteriota;Actinobacteria;Propionibacteriales;Propionibacteriaceae;Cutibacterium;Cutibacterium_acnes	CP017040.2160421.2161958_Bacteria;Actinobacteriota;Actinobacteria;Propionibacteriales;Propionibacteriaceae;Cutibacterium;Propionibacterium_sp._oral_taxon_193
H	3281	1522	100	+	0	0	=	LT996136.1.1522_Bacteria;Actinobacteriota;Actinobacteria;Propionibacteriales;Propionibacteriaceae;Cutibacterium;Propionibacterium_sp._Marseille-P5998	CP017040.2160421.2161958_Bacteria;Actinobacteriota;Actinobacteria;Propionibacteriales;Propionibacteriaceae;Cutibacterium;Propionibacterium_sp._oral_taxon_193
H	3281	1521	97.5	+	0	0	11I70M2D374MI980MI95M6I	JQ435685.1.1521_Bacteria;Actinobacteriota;Actinobacteria;Propionibacteriales;Propionibacteriaceae;Cutibacterium;Cutibacterium_acnes	CP017040.2160421.2161958_Bacteria;Actinobacteriota;Actinobacteria;Propionibacteriales;Propionibacteriaceae;Cutibacterium;Propionibacterium_sp._oral_taxon_193
H	3281	1521	97.7	+	0	0	16I65M2D374MI980MI100MI	KM099490.1.1521_Bacteria;Actinobacteriota;Actinobacteria;Propionibacteriales;Propionibacteriaceae;Cutibacterium;Cutibacterium_acnes	CP017040.2160421.2161958_Bacteria;Actinobacteriota;Actinobacteria;Propionibacteriales;Propionibacteriaceae;Cutibacterium;Propionibacterium_sp._oral_taxon_193
H	3281	1520	97.8	+	0	0	15I66M2D374MI980MI98M3I	KM099482.1.1520_Bacteria;Actinobacteriota;Actinobacteria;Propionibacteriales;Propionibacteriaceae;Cutibacterium;Bacillus_licheniformis	CP017040.2160421.2161958_Bacteria;Actinobacteriota;Actinobacteria;Propionibacteriales;Propionibacteriaceae;Cutibacterium;Propionibacterium_sp._oral_taxon_193
H	3281	1520	97.7	+	0	0	16I65M2D374MI980MI99M2I	KM099484.1.1520_Bacteria;Actinobacteriota;Actinobacteria;Propionibacteriales;Propionibacteriaceae;Cutibacterium;Cutibacterium_acnes	CP017040.2160421.2161958_Bacteria;Actinobacteriota;Actinobacteria;Propionibacteriales;Propionibacteriaceae;Cutibacterium;Propionibacterium_sp._oral_taxon_193
H	3281	1520	98	+	0	0	8I78MI368MI1074M8I	LT993348.1.1520_Bacteria;Actinobacteriota;Actinobacteria;Propionibacteriales;Propionibacteriaceae;Cutibacterium;Propionibacterium_sp._Marseille-P4323	CP017040.2160421.2161958_Bacteria;Actinobacteriota;Actinobacteria;Propionibacteriales;Propionibacteriaceae;Cutibacterium;Propionibacterium_sp._oral_taxon_193
H	3281	1519	98	+	0	0	2I79M2D374MI404MI173MI401MI86M15I	BAVM01000062.3894.5412_Bacteria;Actinobacteriota;Actinobacteria;Propionibacteriales;Propionibacteriaceae;Cutibacterium;Propionibacterium_acnes_JCM_18909	CP017040.2160421.2161958_Bacteria;Actinobacteriota;Actinobacteria;Propionibacteriales;Propionibacteriaceae;Cutibacterium;Propionibacterium_sp._oral_taxon_193
H	3281	1518	97.9	+	0	0	2I79M2D374MI404MI173MI401MI37MI48M15I	BAVP01000017.3776.5293_Bacteria;Actinobacteriota;Actinobacteria;Propionibacteriales;Propionibacteriaceae;Cutibacterium;Propionibacterium_acnes_JCM_18920	CP017040.2160421.2161958_Bacteria;Actinobacteriota;Actinobacteria;Propionibacteriales;Propionibacteriaceae;Cutibacterium;Propionibacterium_sp._oral_taxon_193
H	3281	1518	97.8	+	0	0	16I65M2D374MI399MD581MI96M5I	KM099464.1.1518_Bacteria;Actinobacteriota;Actinobacteria;Propionibacteriales;Propionibacteriaceae;Cutibacterium;Cutibacterium_acnes	CP017040.2160421.2161958_Bacteria;Actinobacteriota;Actinobacteria;Propionibacteriales;Propionibacteriaceae;Cutibacterium;Propionibacterium_sp._oral_taxon_193
H	3281	1518	97.8	+	0	0	15I66M2D374MI980MI96M5I	KM099489.1.1518_Bacteria;Actinobacteriota;Actinobacteria;Propionibacteriales;Propionibacteriaceae;Cutibacterium;Cutibacterium_acnes	CP017040.2160421.2161958_Bacteria;Actinobacteriota;Actinobacteria;Propionibacteriales;Propionibacteriaceae;Cutibacterium;Propionibacterium_sp._oral_taxon_193
H	3281	1517	97.9	+	0	0	2I79M2D53MI320MI404MI173MI401MI37MI48M15I	BAVO01000040.517.2033_Bacteria;Actinobacteriota;Actinobacteria;Propionibacteriales;Propionibacteriaceae;Cutibacterium;Propionibacterium_acnes_JCM_18918	CP017040.2160421.2161958_Bacteria;Actinobacteriota;Actinobacteria;Propionibacteriales;Propionibacteriaceae;Cutibacterium;Propionibacterium_sp._oral_taxon_193
H	3281	1513	98.2	+	0	0	12I69M2D374MI980MI88M13I	ACUE01000006.467128.468640_Bacteria;Actinobacteriota;Actinobacteria;Propionibacteriales;Propionibacteriaceae;Cutibacterium;Propionibacterium_sp._5_U_42AFAA	CP017040.2160421.2161958_Bacteria;Actinobacteriota;Actinobacteria;Propionibacteriales;Propionibacteriaceae;Cutibacterium;Propionibacterium_sp._oral_taxon_193
H	3281	1513	98.2	+	0	0	12I69M2D374MI980MI88M13I	ADWB01000007.522.2034_Bacteria;Actinobacteriota;Actinobacteria;Propionibacteriales;Propionibacteriaceae;Cutibacterium;Propionibacterium_acnes_HL096PA3	CP017040.2160421.2161958_Bacteria;Actinobacteriota;Actinobacteria;Propionibacteriales;Propionibacteriaceae;Cutibacterium;Propionibacterium_sp._oral_taxon_193
H	3281	1513	98.2	+	0	0	12I69M2D374MI980MI88M13I	ADWC01000017.522.2034_Bacteria;Actinobacteriota;Actinobacteria;Propionibacteriales;Propionibacteriaceae;Cutibacterium;Propionibacterium_acnes_HL096PA2	CP017040.2160421.2161958_Bacteria;Actinobacteriota;Actinobacteria;Propionibacteriales;Propionibacteriaceae;Cutibacterium;Propionibacterium_sp._oral_taxon_193
H	3281	1513	98.2	+	0	0	12I69M2D374MI980MI88M13I	ADWF01000005.3834.5346_Bacteria;Actinobacteriota;Actinobacteria;Propionibacteriales;Propionibacteriaceae;Cutibacterium;Propionibacterium_acnes_HL103PA1	CP017040.2160421.2161958_Bacteria;Actinobacteriota;Actinobacteria;Propionibacteriales;Propionibacteriaceae;Cutibacterium;Propionibacterium_sp._oral_taxon_193
H	3281	1513	98.1	+	0	0	12I69M2D374MI980MI88M13I	ADWH01000017.522.2034_Bacteria;Actinobacteriota;Actinobacteria;Propionibacteriales;Propionibacteriaceae;Cutibacterium;Propionibacterium_acnes_HL099PA1	CP017040.2160421.2161958_Bacteria;Actinobacteriota;Actinobacteria;Propionibacteriales;Propionibacteriaceae;Cutibacterium;Propionibacterium_sp._oral_taxon_193
H	3281	1513	98.2	+	0	0	12I69M2D374MI980MI88M13I	ADWI01000007.3845.5357_Bacteria;Actinobacteriota;Actinobacteria;Propionibacteriales;Propionibacteriaceae;Cutibacterium;Propionibacterium_acnes_HL097PA1	CP017040.2160421.2161958_Bacteria;Actinobacteriota;Actinobacteria;Propionibacteriales;Propionibacteriaceae;Cutibacterium;Propionibacterium_sp._oral_taxon_193
H	3281	1513	98.2	+	0	0	12I69M2D374MI980MI88M13I	ADXP01000005.34.1546_Bacteria;Actinobacteriota;Actinobacteria;Propionibacteriales;Propionibacteriaceae;Cutibacterium;Propionibacterium_acnes_HL043PA1	CP017040.2160421.2161958_Bacteria;Actinobacteriota;Actinobacteria;Propionibacteriales;Propionibacteriaceae;Cutibacterium;Propionibacterium_sp._oral_taxon_193
H	3281	1513	98.2	+	0	0	12I69M2D374MI980MI88M13I	ADXQ01000004.519.2031_Bacteria;Actinobacteriota;Actinobacteria;Propionibacteriales;Propionibacteriaceae;Cutibacterium;Propionibacterium_acnes_HL087PA1	CP017040.2160421.2161958_Bacteria;Actinobacteriota;Actinobacteria;Propionibacteriales;Propionibacteriaceae;Cutibacterium;Propionibacterium_sp._oral_taxon_193
H	3281	1513	98.1	+	0	0	12I69M2D374MI980MI88M13I	ADXS01000016.519.2031_Bacteria;Actinobacteriota;Actinobacteria;Propionibacteriales;Propionibacteriaceae;Cutibacterium;Propionibacterium_acnes_HL059PA2	CP017040.2160421.2161958_Bacteria;Actinobacteriota;Actinobacteria;Propionibacteriales;Propionibacteriaceae;Cutibacterium;Propionibacterium_sp._oral_taxon_193
H	3281	1513	98.2	+	0	0	12I69M2D374MI980MI88M13I	ADXT01000013.398.1910_Bacteria;Actinobacteriota;Actinobacteria;Propionibacteriales;Propionibacteriaceae;Cutibacterium;Propionibacterium_acnes_HL083PA2	CP017040.2160421.2161958_Bacteria;Actinobacteriota;Actinobacteria;Propionibacteriales;Propionibacteriaceae;Cutibacterium;Propionibacterium_sp._oral_taxon_193
H	3281	1513	100	+	0	0	=	ADXV01000020.421.1933_Bacteria;Actinobacteriota;Actinobacteria;Propionibacteriales;Propionibacteriaceae;Cutibacterium;Propionibacterium_humerusii_HL037PA3	CP017040.2160421.2161958_Bacteria;Actinobacteriota;Actinobacteria;Propionibacteriales;Propionibacteriaceae;Cutibacterium;Propionibacterium_sp._oral_taxon_193
H	3281	1513	98.1	+	0	0	12I69M2D374MI980MI88M13I	ADXW01000001.398.1910_Bacteria;Actinobacteriota;Actinobacteria;Propionibacteriales;Propionibacteriaceae;Cutibacterium;Propionibacterium_acnes_HL002PA1	CP017040.2160421.2161958_Bacteria;Actinobacteriota;Actinobacteria;Propionibacteriales;Propionibacteriaceae;Cutibacterium;Propionibacterium_sp._oral_taxon_193
H	3281	1513	98.2	+	0	0	12I69M2D374MI980MI88M13I	ADXX01000017.1719.3231_Bacteria;Actinobacteriota;Actinobacteria;Propionibacteriales;Propionibacteriaceae;Cutibacterium;Propionibacterium_acnes_HL027PA1	CP017040.2160421.2161958_Bacteria;Actinobacteriota;Actinobacteria;Propionibacteriales;Propionibacteriaceae;Cutibacterium;Propionibacterium_sp._oral_taxon_193
H	3281	1513	98.2	+	0	0	12I69M2D374MI980MI88M13I	ADYA01000006.660345.661857_Bacteria;Actinobacteriota;Actinobacteria;Propionibacteriales;Propionibacteriaceae;Cutibacterium;Propionibacterium_acnes_HL087PA3	CP017040.2160421.2161958_Bacteria;Actinobacteriota;Actinobacteria;Propionibacteriales;Propionibacteriaceae;Cutibacterium;Propionibacterium_sp._oral_taxon_193
H	3281	1513	98.2	+	0	0	12I69M2D374MI980MI88M13I	ADYB01000002.393.1905_Bacteria;Actinobacteriota;Actinobacteria;Propionibacteriales;Propionibacteriaceae;Cutibacterium;Propionibacterium_acnes_HL030PA1	CP017040.2160421.2161958_Bacteria;Actinobacteriota;Actinobacteria;Propionibacteriales;Propionibacteriaceae;Cutibacterium;Propionibacterium_sp._oral_taxon_193
H	3281	1513	98.2	+	0	0	12I69M2D374MI980MI88M13I	ADYC01000001.3813.5325_Bacteria;Actinobacteriota;Actinobacteria;Propionibacteriales;Propionibacteriaceae;Cutibacterium;Propionibacterium_acnes_HL050PA2	CP017040.2160421.2161958_Bacteria;Actinobacteriota;Actinobacteria;Propionibacteriales;Propionibacteriaceae;Cutibacterium;Propionibacterium_sp._oral_taxon_193
H	3281	1513	98.1	+	0	0	12I69M2D374MI980MI88M13I	ADYD01000005.522.2034_Bacteria;Actinobacteriota;Actinobacteria;Propionibacteriales;Propionibacteriaceae;Cutibacterium;Propionibacterium_acnes_HL038PA1	CP017040.2160421.2161958_Bacteria;Actinobacteriota;Actinobacteria;Propionibacteriales;Propionibacteriaceae;Cutibacterium;Propionibacterium_sp._oral_taxon_193
H	3281	1513	100	+	0	0	=	ADYH01000004.3610.5122_Bacteria;Actinobacteriota;Actinobacteria;Propionibacteriales;Propionibacteriaceae;Cutibacterium;Propionibacterium_humerusii_HL037PA2	CP017040.2160421.2161958_Bacteria;Actinobacteriota;Actinobacteria;Propionibacteriales;Propionibacteriaceae;Cutibacterium;Propionibacterium_sp._oral_taxon_193
H	3281	1513	98.1	+	0	0	12I69M2D374MI980MI88M13I	ADYJ01000008.3597.5109_Bacteria;Actinobacteriota;Actinobacteria;Propionibacteriales;Propionibacteriaceae;Cutibacterium;Propionibacterium_acnes_HL007PA1	CP017040.2160421.2161958_Bacteria;Actinobacteriota;Actinobacteria;Propionibacteriales;Propionibacteriaceae;Cutibacterium;Propionibacterium_sp._oral_taxon_193
H	3281	1513	98.2	+	0	0	12I69M2D374MI980MI88M13I	ADYK01000008.522.2034_Bacteria;Actinobacteriota;Actinobacteria;Propionibacteriales;Propionibacteriaceae;Cutibacterium;Propionibacterium_acnes_HL063PA1	CP017040.2160421.2161958_Bacteria;Actinobacteriota;Actinobacteria;Propionibacteriales;Propionibacteriaceae;Cutibacterium;Propionibacterium_sp._oral_taxon_193
H	3281	1513	98.2	+	0	0	12I69M2D374MI980MI88M13I	ADYL01000011.3597.5109_Bacteria;Actinobacteriota;Actinobacteria;Propionibacteriales;Propionibacteriaceae;Cutibacterium;Propionibacterium_acnes_HL036PA1	CP017040.2160421.2161958_Bacteria;Actinobacteriota;Actinobacteria;Propionibacteriales;Propionibacteriaceae;Cutibacterium;Propionibacterium_sp._oral_taxon_193
H	3281	1513	98.2	+	0	0	12I69M2D374MI980MI88M13I	ADYM01000014.3595.5107_Bacteria;Actinobacteriota;Actinobacteria;Propionibacteriales;Propionibacteriaceae;Cutibacterium;Propionibacterium_acnes_HL043PA2	CP017040.2160421.2161958_Bacteria;Actinobacteriota;Actinobacteria;Propionibacteriales;Propionibacteriaceae;Cutibacterium;Propionibacterium_sp._oral_taxon_193
H	3281	1513	98.2	+	0	0	12I69M2D374MI980MI88M13I	ADYO01000010.3584.5096_Bacteria;Actinobacteriota;Actinobacteria;Propionibacteriales;Propionibacteriaceae;Cutibacterium;Propionibacterium_acnes_HL020PA1	CP017040.2160421.2161958_Bacteria;Actinobacteriota;Actinobacteria;Propionibacteriales;Propionibacteriaceae;Cutibacterium;Propionibacterium_sp._oral_taxon_193
H	3281	1513	98.2	+	0	0	12I69M2D374MI980MI88M13I	ADYQ01000009.391.1903_Bacteria;Actinobacteriota;Actinobacteria;Propionibacteriales;Propionibacteriaceae;Cutibacterium;Propionibacterium_acnes_HL025PA1	CP017040.2160421.2161958_Bacteria;Actinobacteriota;Actinobacteria;Propionibacteriales;Propionibacteriaceae;Cutibacterium;Propionibacterium_sp._oral_taxon_193
H	3281	1513	98.2	+	0	0	12I69M2D374MI980MI88M13I	ADYR01000004.400.1912_Bacteria;Actinobacteriota;Actinobacteria;Propionibacteriales;Propionibacteriaceae;Cutibacterium;Propionibacterium_acnes_HL002PA3	CP017040.2160421.2161958_Bacteria;Actinobacteriota;Actinobacteria;Propionibacteriales;Propionibacteriaceae;Cutibacterium;Propionibacterium_sp._oral_taxon_193
H	3281	1513	98.2	+	0	0	12I69M2D374MI980MI88M13I	ADYU01000017.385.1897_Bacteria;Actinobacteriota;Actinobacteria;Propionibacteriales;Propionibacteriaceae;Cutibacterium;Propionibacterium_acnes_HL036PA2	CP017040.2160421.2161958_Bacteria;Actinobacteriota;Actinobacteria;Propionibacteriales;Propionibacteriaceae;Cutibacterium;Propionibacterium_sp._oral_taxon_193
H	3281	1513	98.2	+	0	0	12I69M2D374MI980MI88M13I	ADYX01000012.3595.5107_Bacteria;Actinobacteriota;Actinobacteria;Propionibacteriales;Propionibacteriaceae;Cutibacterium;Propionibacterium_acnes_HL087PA2	CP017040.2160421.2161958_Bacteria;Actinobacteriota;Actinobacteria;Propionibacteriales;Propionibacteriaceae;Cutibacterium;Propionibacterium_sp._oral_taxon_193
H	3281	1513	98.1	+	0	0	12I69M2D374MI980MI88M13I	ADZA01000007.3599.5111_Bacteria;Actinobacteriota;Actinobacteria;Propionibacteriales;Propionibacteriaceae;Cutibacterium;Propionibacterium_acnes_HL045PA1	CP017040.2160421.2161958_Bacteria;Actinobacteriota;Actinobacteria;Propionibacteriales;Propionibacteriaceae;Cutibacterium;Propionibacterium_sp._oral_taxon_193
H	3281	1513	98.2	+	0	0	12I69M2D374MI980MI88M13I	ADZC01000004.3577.5089_Bacteria;Actinobacteriota;Actinobacteria;Propionibacteriales;Propionibacteriaceae;Cutibacterium;Propionibacterium_acnes_HL083PA1	CP017040.2160421.2161958_Bacteria;Actinobacteriota;Actinobacteria;Propionibacteriales;Propionibacteriaceae;Cutibacterium;Propionibacterium_sp._oral_taxon_193
H	3281	1513	98	+	0	0	12I69M2D374MI980MI88M13I	ADZD01000005.522.2034_Bacteria;Actinobacteriota;Actinobacteria;Propionibacteriales;Propionibacteriaceae;Cutibacterium;Propionibacterium_acnes_HL053PA1	CP017040.2160421.2161958_Bacteria;Actinobacteriota;Actinobacteria;Propionibacteriales;Propionibacteriaceae;Cutibacterium;Propionibacterium_sp._oral_taxon_193
H	3281	1513	98.2	+	0	0	12I69M2D374MI980MI88M13I	ADZF01000010.3595.5107_Bacteria;Actinobacteriota;Actinobacteria;Propionibacteriales;Propionibacteriaceae;Cutibacterium;Propionibacterium_acnes_HL072PA1	CP017040.2160421.2161958_Bacteria;Actinobacteriota;Actinobacteria;Propionibacteriales;Propionibacteriaceae;Cutibacterium;Propionibacterium_sp._oral_taxon_193
H	3281	1513	98.2	+	0	0	12I69M2D374MI980MI88M13I	ADZH01000012.520.2032_Bacteria;Actinobacteriota;Actinobacteria;Propionibacteriales;Propionibacteriaceae;Cutibacterium;Propionibacterium_acnes_HL013PA1	CP017040.2160421.2161958_Bacteria;Actinobacteriota;Actinobacteria;Propionibacteriales;Propionibacteriaceae;Cutibacterium;Propionibacterium_sp._oral_taxon_193
H	3281	1513	98.2	+	0	0	12I69M2D374MI980MI88M13I	ADZK01000005.3581.5093_Bacteria;Actinobacteriota;Actinobacteria;Propionibacteriales;Propionibacteriaceae;Cutibacterium;Propionibacterium_acnes_HL050PA3	CP017040.2160421.2161958_Bacteria;Actinobacteriota;Actinobacteria;Propionibacteriales;Propionibacteriaceae;Cutibacterium;Propionibacterium_sp._oral_taxon_193
H	3281	1513	98.2	+	0	0	12I69M2D374MI980MI88M13I	ADZL01000004.212.1724_Bacteria;Actinobacteriota;Actinobacteria;Propionibacteriales;Propionibacteriaceae;Cutibacterium;Propionibacterium_acnes_HL050PA1	CP017040.2160421.2161958_Bacteria;Actinobacteriota;Actinobacteria;Propionibacteriales;Propionibacteriaceae;Cutibacterium;Propionibacterium_sp._oral_taxon_193
H	3281	1513	98.2	+	0	0	12I69M2D374MI980MI88M13I	ADZM01000012.3584.5096_Bacteria;Actinobacteriota;Actinobacteria;Propionibacteriales;Propionibacteriaceae;Cutibacterium;Propionibacterium_acnes_HL005PA3	CP017040.2160421.2161958_Bacteria;Actinobacteriota;Actinobacteria;Propionibacteriales;Propionibacteriaceae;Cutibacterium;Propionibacterium_sp._oral_taxon_193
H	3281	1513	98.2	+	0	0	12I69M2D374MI980MI88M13I	ADZO01000007.3592.5104_Bacteria;Actinobacteriota;Actinobacteria;Propionibacteriales;Propionibacteriaceae;Cutibacterium;Propionibacterium_acnes_HL025PA2	CP017040.2160421.2161958_Bacteria;Actinobacteriota;Actinobacteria;Propionibacteriales;Propionibacteriaceae;Cutibacterium;Propionibacterium_sp._oral_taxon_193
H	3281	1513	98.2	+	0	0	12I69M2D374MI980MI88M13I	ADZQ01000004.511.2023_Bacteria;Actinobacteriota;Actinobacteria;Propionibacteriales;Propionibacteriaceae;Cutibacterium;Propionibacterium_acnes_HL046PA1	CP017040.2160421.2161958_Bacteria;Actinobacteriota;Actinobacteria;Propionibacteriales;Propionibacteriaceae;Cutibacterium;Propionibacterium_sp._oral_taxon_193
H	3281	1513	98.2	+	0	0	12I69M2D374MI980MI88M13I	ADZS01000002.2558.4070_Bacteria;Actinobacteriota;Actinobacteria;Propionibacteriales;Propionibacteriaceae;Cutibacterium;Propionibacterium_acnes_HL002PA2	CP017040.2160421.2161958_Bacteria;Actinobacteriota;Actinobacteria;Propionibacteriales;Propionibacteriaceae;Cutibacterium;Propionibacterium_sp._oral_taxon_193
H	3281	1513	98.2	+	0	0	12I69M2D374MI980MI88M13I	ADZT01000026.500.2012_Bacteria;Actinobacteriota;Actinobacteria;Propionibacteriales;Propionibacteriaceae;Cutibacterium;Propionibacterium_acnes_HL067PA1	CP017040.2160421.2161958_Bacteria;Actinobacteriota;Actinobacteria;Propionibacteriales;Propionibacteriaceae;Cutibacterium;Propionibacterium_sp._oral_taxon_193
H	3281	1513	100	+	0	0	=	ADZU01000014.22.1534_Bacteria;Actinobacteriota;Actinobacteria;Propionibacteriales;Propionibacteriaceae;Cutibacterium;Propionibacterium_humerusii_HL044PA1	CP017040.2160421.2161958_Bacteria;Actinobacteriota;Actinobacteria;Propionibacteriales;Propionibacteriaceae;Cutibacterium;Propionibacterium_sp._oral_taxon_193
H	3281	1513	100	+	0	0	=	AFAM01000003.425.1937_Bacteria;Actinobacteriota;Actinobacteria;Propionibacteriales;Propionibacteriaceae;Cutibacterium;Propionibacterium_humerusii_P08	CP017040.2160421.2161958_Bacteria;Actinobacteriota;Actinobacteria;Propionibacteriales;Propionibacteriaceae;Cutibacterium;Propionibacterium_sp._oral_taxon_193
H	3281	1513	98.2	+	0	0	12I69M2D374MI980MI88M13I	AXMD01000001.1727.3239_Bacteria;Actinobacteriota;Actinobacteria;Propionibacteriales;Propionibacteriaceae;Cutibacterium;Propionibacterium_sp._KPL2009	CP017040.2160421.2161958_Bacteria;Actinobacteriota;Actinobacteria;Propionibacteriales;Propionibacteriaceae;Cutibacterium;Propionibacterium_sp._oral_taxon_193
H	3281	1513	98.2	+	0	0	12I69M2D374MI980MI88M13I	AXMD01000004.1823.3335_Bacteria;Actinobacteriota;Actinobacteria;Propionibacteriales;Propionibacteriaceae;Cutibacterium;Propionibacterium_sp._KPL2009	CP017040.2160421.2161958_Bacteria;Actinobacteriota;Actinobacteria;Propionibacteriales;Propionibacteriaceae;Cutibacterium;Propionibacterium_sp._oral_taxon_193
H	3281	1513	98.2	+	0	0	12I69M2D374MI980MI88M13I	AXMD01000005.393.1905_Bacteria;Actinobacteriota;Actinobacteria;Propionibacteriales;Propionibacteriaceae;Cutibacterium;Propionibacterium_sp._KPL2009	CP017040.2160421.2161958_Bacteria;Actinobacteriota;Actinobacteria;Propionibacteriales;Propionibacteriaceae;Cutibacterium;Propionibacterium_sp._oral_taxon_193
H	3281	1513	98.2	+	0	0	12I69M2D374MI980MI88M13I	AXME01000001.1524051.1525563_Bacteria;Actinobacteriota;Actinobacteria;Propionibacteriales;Propionibacteriaceae;Cutibacterium;Propionibacterium_sp._KPL2008	CP017040.2160421.2161958_Bacteria;Actinobacteriota;Actinobacteria;Propionibacteriales;Propionibacteriaceae;Cutibacterium;Propionibacterium_sp._oral_taxon_193
H	3281	1513	98.2	+	0	0	12I69M2D374MI980MI88M13I	AXME01000001.1800418.1801930_Bacteria;Actinobacteriota;Actinobacteria;Propionibacteriales;Propionibacteriaceae;Cutibacterium;Propionibacterium_sp._KPL2008	CP017040.2160421.2161958_Bacteria;Actinobacteriota;Actinobacteria;Propionibacteriales;Propionibacteriaceae;Cutibacterium;Propionibacterium_sp._oral_taxon_193
H	3281	1513	98.2	+	0	0	12I69M2D374MI980MI88M13I	AXME01000001.606192.607704_Bacteria;Actinobacteriota;Actinobacteria;Propionibacteriales;Propionibacteriaceae;Cutibacterium;Propionibacterium_sp._KPL2008	CP017040.2160421.2161958_Bacteria;Actinobacteriota;Actinobacteria;Propionibacteriales;Propionibacteriaceae;Cutibacterium;Propionibacterium_sp._oral_taxon_193
H	3281	1513	98.2	+	0	0	12I69M2D374MI980MI88M13I	AXMG01000001.1499011.1500523_Bacteria;Actinobacteriota;Actinobacteria;Propionibacteriales;Propionibacteriaceae;Cutibacterium;Propionibacterium_sp._KPL2003	CP017040.2160421.2161958_Bacteria;Actinobacteriota;Actinobacteria;Propionibacteriales;Propionibacteriaceae;Cutibacterium;Propionibacterium_sp._oral_taxon_193
H	3281	1513	98.2	+	0	0	12I69M2D374MI980MI88M13I	AXMG01000001.1751665.1753177_Bacteria;Actinobacteriota;Actinobacteria;Propionibacteriales;Propionibacteriaceae;Cutibacterium;Propionibacterium_sp._KPL2003	CP017040.2160421.2161958_Bacteria;Actinobacteriota;Actinobacteria;Propionibacteriales;Propionibacteriaceae;Cutibacterium;Propionibacterium_sp._oral_taxon_193
H	3281	1513	98.2	+	0	0	12I69M2D374MI980MI88M13I	AXMG01000001.597081.598593_Bacteria;Actinobacteriota;Actinobacteria;Propionibacteriales;Propionibacteriaceae;Cutibacterium;Propionibacterium_sp._KPL2003	CP017040.2160421.2161958_Bacteria;Actinobacteriota;Actinobacteria;Propionibacteriales;Propionibacteriaceae;Cutibacterium;Propionibacterium_sp._oral_taxon_193
H	3281	1513	98.2	+	0	0	12I69M2D374MI980MI88M13I	AXMI01000001.3842.5354_Bacteria;Actinobacteriota;Actinobacteria;Propionibacteriales;Propionibacteriaceae;Cutibacterium;Propionibacterium_sp._KPL1854	CP017040.2160421.2161958_Bacteria;Actinobacteriota;Actinobacteria;Propionibacteriales;Propionibacteriaceae;Cutibacterium;Propionibacterium_sp._oral_taxon_193
H	3281	1513	98.2	+	0	0	12I69M2D374MI980MI88M13I	AXMI01000002.393.1905_Bacteria;Actinobacteriota;Actinobacteria;Propionibacteriales;Propionibacteriaceae;Cutibacterium;Propionibacterium_sp._KPL1854	CP017040.2160421.2161958_Bacteria;Actinobacteriota;Actinobacteria;Propionibacteriales;Propionibacteriaceae;Cutibacterium;Propionibacterium_sp._oral_taxon_193
H	3281	1513	98.2	+	0	0	12I69M2D374MI980MI88M13I	AXMI01000002.877920.879432_Bacteria;Actinobacteriota;Actinobacteria;Propionibacteriales;Propionibacteriaceae;Cutibacterium;Propionibacterium_sp._KPL1854	CP017040.2160421.2161958_Bacteria;Actinobacteriota;Actinobacteria;Propionibacteriales;Propionibacteriaceae;Cutibacterium;Propionibacterium_sp._oral_taxon_193
H	3281	1513	98.2	+	0	0	12I69M2D374MI980MI88M13I	AXMI01000003.3842.5354_Bacteria;Actinobacteriota;Actinobacteria;Propionibacteriales;Propionibacteriaceae;Cutibacterium;Propionibacterium_sp._KPL1854	CP017040.2160421.2161958_Bacteria;Actinobacteriota;Actinobacteria;Propionibacteriales;Propionibacteriaceae;Cutibacterium;Propionibacterium_sp._oral_taxon_193
H	3281	1513	98.2	+	0	0	12I69M2D374MI980MI88M13I	AXMK01000001.1118102.1119614_Bacteria;Actinobacteriota;Actinobacteria;Propionibacteriales;Propionibacteriaceae;Cutibacterium;Propionibacterium_sp._KPL1849	CP017040.2160421.2161958_Bacteria;Actinobacteriota;Actinobacteria;Propionibacteriales;Propionibacteriaceae;Cutibacterium;Propionibacterium_sp._oral_taxon_193
H	3281	1513	98.2	+	0	0	12I69M2D374MI980MI88M13I	AXMK01000001.225089.226601_Bacteria;Actinobacteriota;Actinobacteria;Propionibacteriales;Propionibacteriaceae;Cutibacterium;Propionibacterium_sp._KPL1849	CP017040.2160421.2161958_Bacteria;Actinobacteriota;Actinobacteria;Propionibacteriales;Propionibacteriaceae;Cutibacterium;Propionibacterium_sp._oral_taxon_193
H	3281	1513	98.2	+	0	0	12I69M2D374MI980MI88M13I	AXMK01000002.3911.5423_Bacteria;Actinobacteriota;Actinobacteria;Propionibacteriales;Propionibacteriaceae;Cutibacterium;Propionibacterium_sp._KPL1849	CP017040.2160421.2161958_Bacteria;Actinobacteriota;Actinobacteria;Propionibacteriales;Propionibacteriaceae;Cutibacterium;Propionibacterium_sp._oral_taxon_193
H	3281	1513	98.2	+	0	0	12I69M2D374MI980MI88M13I	AXML01000001.3792.5304_Bacteria;Actinobacteriota;Actinobacteria;Propionibacteriales;Propionibacteriaceae;Cutibacterium;Propionibacterium_sp._KPL1847	CP017040.2160421.2161958_Bacteria;Actinobacteriota;Actinobacteria;Propionibacteriales;Propionibacteriaceae;Cutibacterium;Propionibacterium_sp._oral_taxon_193
H	3281	1513	98.2	+	0	0	12I69M2D374MI980MI88M13I	AXML01000002.393.1905_Bacteria;Actinobacteriota;Actinobacteria;Propionibacteriales;Propionibacteriaceae;Cutibacterium;Propionibacterium_sp._KPL1847	CP017040.2160421.2161958_Bacteria;Actinobacteriota;Actinobacteria;Propionibacteriales;Propionibacteriaceae;Cutibacterium;Propionibacterium_sp._oral_taxon_193
H	3281	1513	98.2	+	0	0	12I69M2D374MI980MI88M13I	AXML01000002.893406.894918_Bacteria;Actinobacteriota;Actinobacteria;Propionibacteriales;Propionibacteriaceae;Cutibacterium;Propionibacterium_sp._KPL1847	CP017040.2160421.2161958_Bacteria;Actinobacteriota;Actinobacteria;Propionibacteriales;Propionibacteriaceae;Cutibacterium;Propionibacterium_sp._oral_taxon_193
H	3281	1513	98.2	+	0	0	12I69M2D374MI980MI88M13I	AXML01000003.228594.230106_Bacteria;Actinobacteriota;Actinobacteria;Propionibacteriales;Propionibacteriaceae;Cutibacterium;Propionibacterium_sp._KPL1847	CP017040.2160421.2161958_Bacteria;Actinobacteriota;Actinobacteria;Propionibacteriales;Propionibacteriaceae;Cutibacterium;Propionibacterium_sp._oral_taxon_193
H	3281	1513	98.2	+	0	0	12I69M2D374MI980MI88M13I	AXML01000004.3792.5304_Bacteria;Actinobacteriota;Actinobacteria;Propionibacteriales;Propionibacteriaceae;Cutibacterium;Propionibacterium_sp._KPL1847	CP017040.2160421.2161958_Bacteria;Actinobacteriota;Actinobacteria;Propionibacteriales;Propionibacteriaceae;Cutibacterium;Propionibacterium_sp._oral_taxon_193
H	3281	1513	98.2	+	0	0	12I69M2D374MI980MI88M13I	CP002409.1500144.1501656_Bacteria;Actinobacteriota;Actinobacteria;Propionibacteriales;Propionibacteriaceae;Cutibacterium;Cutibacterium_acnes_266	CP017040.2160421.2161958_Bacteria;Actinobacteriota;Actinobacteria;Propionibacteriales;Propionibacteriaceae;Cutibacterium;Propionibacterium_sp._oral_taxon_193
H	3281	1513	98.2	+	0	0	12I69M2D374MI980MI88M13I	CP002409.1752806.1754318_Bacteria;Actinobacteriota;Actinobacteria;Propionibacteriales;Propionibacteriaceae;Cutibacterium;Cutibacterium_acnes_266	CP017040.2160421.2161958_Bacteria;Actinobacteriota;Actinobacteria;Propionibacteriales;Propionibacteriaceae;Cutibacterium;Propionibacterium_sp._oral_taxon_193
H	3281	1513	98.2	+	0	0	12I69M2D374MI980MI88M13I	CP003293.1752663.1754175_Bacteria;Actinobacteriota;Actinobacteria;Propionibacteriales;Propionibacteriaceae;Cutibacterium;Cutibacterium_acnes_HL096PA1	CP017040.2160421.2161958_Bacteria;Actinobacteriota;Actinobacteria;Propionibacteriales;Propionibacteriaceae;Cutibacterium;Propionibacterium_sp._oral_taxon_193
H	3281	1513	98.2	+	0	0	12I69M2D374MI980MI88M13I	CP003293.622857.624369_Bacteria;Actinobacteriota;Actinobacteria;Propionibacteriales;Propionibacteriaceae;Cutibacterium;Cutibacterium_acnes_HL096PA1	CP017040.2160421.2161958_Bacteria;Actinobacteriota;Actinobacteria;Propionibacteriales;Propionibacteriaceae;Cutibacterium;Propionibacterium_sp._oral_taxon_193
H	3281	1513	98.2	+	0	0	12I69M2D374MI980MI88M13I	CP003293.875492.877004_Bacteria;Actinobacteriota;Actinobacteria;Propionibacteriales;Propionibacteriaceae;Cutibacterium;Cutibacterium_acnes_HL096PA1	CP017040.2160421.2161958_Bacteria;Actinobacteriota;Actinobacteria;Propionibacteriales;Propionibacteriaceae;Cutibacterium;Propionibacterium_sp._oral_taxon_193
H	3281	1513	98.2	+	0	0	12I69M2D374MI980MI88M13I	JNHS01000026.64181.65693_Bacteria;Actinobacteriota;Actinobacteria;Propionibacteriales;Propionibacteriaceae;Cutibacterium;Cutibacterium_acnes	CP017040.2160421.2161958_Bacteria;Actinobacteriota;Actinobacteria;Propionibacteriales;Propionibacteriaceae;Cutibacterium;Propionibacterium_sp._oral_taxon_193
H	3281	1512	98.2	+	0	0	12I69M2D374MI378MI601MI88M13I	CP002409.597606.599117_Bacteria;Actinobacteriota;Actinobacteria;Propionibacteriales;Propionibacteriaceae;Cutibacterium;Cutibacterium_acnes_266	CP017040.2160421.2161958_Bacteria;Actinobacteriota;Actinobacteria;Propionibacteriales;Propionibacteriaceae;Cutibacterium;Propionibacterium_sp._oral_taxon_193
H	3281	1512	98	+	0	0	21I60M2D374MI980MI96M5I	KM099487.1.1512_Bacteria;Actinobacteriota;Actinobacteria;Propionibacteriales;Propionibacteriaceae;Cutibacterium;Cutibacterium_acnes	CP017040.2160421.2161958_Bacteria;Actinobacteriota;Actinobacteria;Propionibacteriales;Propionibacteriaceae;Cutibacterium;Propionibacterium_sp._oral_taxon_193
H	3281	1509	97.9	+	0	0	2I79M2D374MI557M2D423MI72M29I	AFIL01000026.3862.5370_Bacteria;Actinobacteriota;Actinobacteria;Propionibacteriales;Propionibacteriaceae;Cutibacterium;Propionibacterium_sp._434-HC2	CP017040.2160421.2161958_Bacteria;Actinobacteriota;Actinobacteria;Propionibacteriales;Propionibacteriaceae;Cutibacterium;Propionibacterium_sp._oral_taxon_193
H	3281	1509	97.4	+	0	0	2I79M2D197MD40MD137MI456MD45MI29MD34MD119MD89MI7M2I167MI29MI32MD40M29I	AFUN01000008.3273.4781_Bacteria;Actinobacteriota;Actinobacteria;Propionibacteriales;Propionibacteriaceae;Cutibacterium;[Propionibacterium]_namnetense_SK182B-JCVI	CP017040.2160421.2161958_Bacteria;Actinobacteriota;Actinobacteria;Propionibacteriales;Propionibacteriaceae;Cutibacterium;Propionibacterium_sp._oral_taxon_193
H	3281	1508	98.1	+	0	0	2I79M2D298MD76MI980MI72M29I	AFIL01000035.115616.117123_Bacteria;Actinobacteriota;Actinobacteria;Propionibacteriales;Propionibacteriaceae;Cutibacterium;Propionibacterium_sp._434-HC2	CP017040.2160421.2161958_Bacteria;Actinobacteriota;Actinobacteria;Propionibacteriales;Propionibacteriaceae;Cutibacterium;Propionibacterium_sp._oral_taxon_193
H	3281	1507	98.1	+	0	0	2I79M2D374MI980MI72M29I	ADFS01000001.703789.705295_Bacteria;Actinobacteriota;Actinobacteria;Propionibacteriales;Propionibacteriaceae;Cutibacterium;Propionibacterium_acnes_J139	CP017040.2160421.2161958_Bacteria;Actinobacteriota;Actinobacteria;Propionibacteriales;Propionibacteriaceae;Cutibacterium;Propionibacterium_sp._oral_taxon_193
H	3281	1507	98.1	+	0	0	2I79M2D374MI980MI72M29I	ADJL01000005.3856.5362_Bacteria;Actinobacteriota;Actinobacteria;Propionibacteriales;Propionibacteriaceae;Cutibacterium;Propionibacterium_acnes_J165	CP017040.2160421.2161958_Bacteria;Actinobacteriota;Actinobacteria;Propionibacteriales;Propionibacteriaceae;Cutibacterium;Propionibacterium_sp._oral_taxon_193
H	3281	1507	98.1	+	0	0	2I79M2D374MI980MI72M29I	ADJM01000010.3853.5359_Bacteria;Actinobacteriota;Actinobacteria;Propionibacteriales;Propionibacteriaceae;Cutibacterium;Propionibacterium_acnes_SK187	CP017040.2160421.2161958_Bacteria;Actinobacteriota;Actinobacteria;Propionibacteriales;Propionibacteriaceae;Cutibacterium;Propionibacterium_sp._oral_taxon_193
H	3281	1507	98.1	+	0	0	2I79M2D374MI980MI72M29I	AFIK01000056.13915.15421_Bacteria;Actinobacteriota;Actinobacteria;Propionibacteriales;Propionibacteriaceae;Cutibacterium;Propionibacterium_sp._409-HC1	CP017040.2160421.2161958_Bacteria;Actinobacteriota;Actinobacteria;Propionibacteriales;Propionibacteriaceae;Cutibacterium;Propionibacterium_sp._oral_taxon_193
H	3281	1507	98.1	+	0	0	2I79M2D374MI980MI72M29I	AFIL01000005.92596.94102_Bacteria;Actinobacteriota;Actinobacteria;Propionibacteriales;Propionibacteriaceae;Cutibacterium;Propionibacterium_sp._434-HC2	CP017040.2160421.2161958_Bacteria;Actinobacteriota;Actinobacteria;Propionibacteriales;Propionibacteriaceae;Cutibacterium;Propionibacterium_sp._oral_taxon_193
H	3281	1507	98.1	+	0	0	2I79M2D374MI980MI72M29I	AFIL01000028.81.1587_Bacteria;Actinobacteriota;Actinobacteria;Propionibacteriales;Propionibacteriaceae;Cutibacterium;Propionibacterium_sp._434-HC2	CP017040.2160421.2161958_Bacteria;Actinobacteriota;Actinobacteria;Propionibacteriales;Propionibacteriaceae;Cutibacterium;Propionibacterium_sp._oral_taxon_193
H	3281	1507	98.1	+	0	0	2I79M2D374MI980MI72M29I	AFIL01000030.65697.67203_Bacteria;Actinobacteriota;Actinobacteria;Propionibacteriales;Propionibacteriaceae;Cutibacterium;Propionibacterium_sp._434-HC2	CP017040.2160421.2161958_Bacteria;Actinobacteriota;Actinobacteria;Propionibacteriales;Propionibacteriaceae;Cutibacterium;Propionibacterium_sp._oral_taxon_193
H	3281	1507	98.1	+	0	0	2I79M2D374MI980MI72M29I	AFIL01000060.46131.47637_Bacteria;Actinobacteriota;Actinobacteria;Propionibacteriales;Propionibacteriaceae;Cutibacterium;Propionibacterium_sp._434-HC2	CP017040.2160421.2161958_Bacteria;Actinobacteriota;Actinobacteria;Propionibacteriales;Propionibacteriaceae;Cutibacterium;Propionibacterium_sp._oral_taxon_193
H	3281	1507	98.1	+	0	0	2I79M2D374MI980MI72M29I	AFUK01000001.1113713.1115219_Bacteria;Actinobacteriota;Actinobacteria;Propionibacteriales;Propionibacteriaceae;Cutibacterium;Propionibacterium_sp._CC003-HC2	CP017040.2160421.2161958_Bacteria;Actinobacteriota;Actinobacteria;Propionibacteriales;Propionibacteriaceae;Cutibacterium;Propionibacterium_sp._oral_taxon_193
H	3281	1507	98.1	+	0	0	2I79M2D374MI980MI72M29I	AFUK01000001.1397915.1399421_Bacteria;Actinobacteriota;Actinobacteria;Propionibacteriales;Propionibacteriaceae;Cutibacterium;Propionibacterium_sp._CC003-HC2	CP017040.2160421.2161958_Bacteria;Actinobacteriota;Actinobacteria;Propionibacteriales;Propionibacteriaceae;Cutibacterium;Propionibacterium_sp._oral_taxon_193
H	3281	1507	98.1	+	0	0	2I79M2D374MI980MI72M29I	AFUK01000001.2300255.2301761_Bacteria;Actinobacteriota;Actinobacteria;Propionibacteriales;Propionibacteriaceae;Cutibacterium;Propionibacterium_sp._CC003-HC2	CP017040.2160421.2161958_Bacteria;Actinobacteriota;Actinobacteria;Propionibacteriales;Propionibacteriaceae;Cutibacterium;Propionibacterium_sp._oral_taxon_193
H	3281	1507	98.1	+	0	0	2I79M2D374MI980MI72M29I	CP001977.1501370.1502876_Bacteria;Actinobacteriota;Actinobacteria;Propionibacteriales;Propionibacteriaceae;Cutibacterium;Cutibacterium_acnes_SK137	CP017040.2160421.2161958_Bacteria;Actinobacteriota;Actinobacteria;Propionibacteriales;Propionibacteriaceae;Cutibacterium;Propionibacterium_sp._oral_taxon_193
H	3281	1507	98.1	+	0	0	2I79M2D374MI980MI72M29I	CP001977.1753799.1755305_Bacteria;Actinobacteriota;Actinobacteria;Propionibacteriales;Propionibacteriaceae;Cutibacterium;Cutibacterium_acnes_SK137	CP017040.2160421.2161958_Bacteria;Actinobacteriota;Actinobacteria;Propionibacteriales;Propionibacteriaceae;Cutibacterium;Propionibacterium_sp._oral_taxon_193
H	3281	1507	98.1	+	0	0	2I79M2D374MI980MI72M29I	CP001977.624158.625664_Bacteria;Actinobacteriota;Actinobacteria;Propionibacteriales;Propionibacteriaceae;Cutibacterium;Cutibacterium_acnes_SK137	CP017040.2160421.2161958_Bacteria;Actinobacteriota;Actinobacteria;Propionibacteriales;Propionibacteriaceae;Cutibacterium;Propionibacterium_sp._oral_taxon_193
H	3281	1506	98.1	+	0	0	12I69M2D298MD76MI980MI80M21I	LF134611.10.1515_Bacteria;Actinobacteriota;Actinobacteria;Propionibacteriales;Propionibacteriaceae;Cutibacterium;Propionibacterium_sp._434-HC2	CP017040.2160421.2161958_Bacteria;Actinobacteriota;Actinobacteria;Propionibacteriales;Propionibacteriaceae;Cutibacterium;Propionibacterium_sp._oral_taxon_193
H	3281	1506	98.1	+	0	0	12I69M2D298MD76MI980MI80M21I	LF136643.10.1515_Bacteria;Actinobacteriota;Actinobacteria;Propionibacteriales;Propionibacteriaceae;Cutibacterium;Propionibacterium_sp._434-HC2	CP017040.2160421.2161958_Bacteria;Actinobacteriota;Actinobacteria;Propionibacteriales;Propionibacteriaceae;Cutibacterium;Propionibacterium_sp._oral_taxon_193
H	3281	1506	98.1	+	0	0	12I69M2D298MD76MI980MI80M21I	LG086179.10.1515_Bacteria;Actinobacteriota;Actinobacteria;Propionibacteriales;Propionibacteriaceae;Cutibacterium;Propionibacterium_sp.	CP017040.2160421.2161958_Bacteria;Actinobacteriota;Actinobacteria;Propionibacteriales;Propionibacteriaceae;Cutibacterium;Propionibacterium_sp._oral_taxon_193
H	3281	1506	98.1	+	0	0	12I69M2D298MD76MI980MI80M21I	LG104989.10.1515_Bacteria;Actinobacteriota;Actinobacteria;Propionibacteriales;Propionibacteriaceae;Cutibacterium;Propionibacterium_sp._434-HC2	CP017040.2160421.2161958_Bacteria;Actinobacteriota;Actinobacteria;Propionibacteriales;Propionibacteriaceae;Cutibacterium;Propionibacterium_sp._oral_taxon_193
H	3281	1506	98.1	+	0	0	12I69M2D298MD76MI980MI80M21I	LV536130.10.1515_Bacteria;Actinobacteriota;Actinobacteria;Propionibacteriales;Propionibacteriaceae;Cutibacterium;Propionibacterium_sp._434-HC2	CP017040.2160421.2161958_Bacteria;Actinobacteriota;Actinobacteria;Propionibacteriales;Propionibacteriaceae;Cutibacterium;Propionibacterium_sp._oral_taxon_193
H	3281	1506	98.1	+	0	0	12I69M2D298MD76MI980MI80M21I	LY337956.10.1515_Bacteria;Actinobacteriota;Actinobacteria;Propionibacteriales;Propionibacteriaceae;Cutibacterium;Propionibacterium_sp._434-HC2	CP017040.2160421.2161958_Bacteria;Actinobacteriota;Actinobacteria;Propionibacteriales;Propionibacteriaceae;Cutibacterium;Propionibacterium_sp._oral_taxon_193
H	3281	1505	98.2	+	0	0	12I69M2D374MI980MI80M21I	AWZZ01000008.1348.2852_Bacteria;Actinobacteriota;Actinobacteria;Propionibacteriales;Propionibacteriaceae;Cutibacterium;Propionibacterium_acnes_DSM_1897	CP017040.2160421.2161958_Bacteria;Actinobacteriota;Actinobacteria;Propionibacteriales;Propionibacteriaceae;Cutibacterium;Propionibacterium_sp._oral_taxon_193
H	3281	1505	98.1	+	0	0	12I69M2D374MI980MI80M21I	AXZT01000009.395.1899_Bacteria;Actinobacteriota;Actinobacteria;Propionibacteriales;Propionibacteriaceae;Cutibacterium;Propionibacterium_acnes_HL042PA3	CP017040.2160421.2161958_Bacteria;Actinobacteriota;Actinobacteria;Propionibacteriales;Propionibacteriaceae;Cutibacterium;Propionibacterium_sp._oral_taxon_193
H	3281	1505	98.2	+	0	0	12I69M2D374MI980MI80M21I	CEQA01027694.379.1883_Bacteria;Actinobacteriota;Actinobacteria;Propionibacteriales;Propionibacteriaceae;Cutibacterium;marine_metagenome	CP017040.2160421.2161958_Bacteria;Actinobacteriota;Actinobacteria;Propionibacteriales;Propionibacteriaceae;Cutibacterium;Propionibacterium_sp._oral_taxon_193
H	3281	1505	98.2	+	0	0	12I69M2D374MI980MI80M21I	CQ363752.1138.2642_Bacteria;Actinobacteriota;Actinobacteria;Propionibacteriales;Propionibacteriaceae;Cutibacterium;Cutibacterium_acnes	CP017040.2160421.2161958_Bacteria;Actinobacteriota;Actinobacteria;Propionibacteriales;Propionibacteriaceae;Cutibacterium;Propionibacterium_sp._oral_taxon_193
H	3281	1505	98.1	+	0	0	12I69M2D374MI980MI80M21I	FSOQ01000003.3629.5133_Bacteria;Actinobacteriota;Actinobacteria;Propionibacteriales;Propionibacteriaceae;Cutibacterium;Mycobacterium_abscessus	CP017040.2160421.2161958_Bacteria;Actinobacteriota;Actinobacteria;Propionibacteriales;Propionibacteriaceae;Cutibacterium;Propionibacterium_sp._oral_taxon_193
H	3281	1505	98.2	+	0	0	12I69M2D374MI980MI80M21I	FUFK010181809.45.1549_Bacteria;Actinobacteriota;Actinobacteria;Propionibacteriales;Propionibacteriaceae;Cutibacterium;metagenome	CP017040.2160421.2161958_Bacteria;Actinobacteriota;Actinobacteria;Propionibacteriales;Propionibacteriaceae;Cutibacterium;Propionibacterium_sp._oral_taxon_193
H	3281	1505	98.1	+	0	0	12I69M2D374MI980MI80M21I	FUIF01001038.1802.3306_Bacteria;Actinobacteriota;Actinobacteria;Propionibacteriales;Propionibacteriaceae;Cutibacterium;marine_metagenome	CP017040.2160421.2161958_Bacteria;Actinobacteriota;Actinobacteria;Propionibacteriales;Propionibacteriaceae;Cutibacterium;Propionibacterium_sp._oral_taxon_193
H	3281	1505	98.1	+	0	0	12I69M2D374MI980MI80M21I	HZ486266.10.1514_Bacteria;Actinobacteriota;Actinobacteria;Propionibacteriales;Propionibacteriaceae;Cutibacterium;Cutibacterium_acnes	CP017040.2160421.2161958_Bacteria;Actinobacteriota;Actinobacteria;Propionibacteriales;Propionibacteriaceae;Cutibacterium;Propionibacterium_sp._oral_taxon_193
H	3281	1505	98.2	+	0	0	12I69M2D374MI980MI80M21I	JMLB01000006.395.1899_Bacteria;Actinobacteriota;Actinobacteria;Propionibacteriales;Propionibacteriaceae;Cutibacterium;Propionibacterium_sp._MB3007	CP017040.2160421.2161958_Bacteria;Actinobacteriota;Actinobacteria;Propionibacteriales;Propionibacteriaceae;Cutibacterium;Propionibacterium_sp._oral_taxon_193
H	3281	1505	98.1	+	0	0	12I69M2D374MI980MI80M21I	JVDS01000002.247776.249280_Bacteria;Actinobacteriota;Actinobacteria;Propionibacteriales;Propionibacteriaceae;Cutibacterium;Cutibacterium_avidum	CP017040.2160421.2161958_Bacteria;Actinobacteriota;Actinobacteria;Propionibacteriales;Propionibacteriaceae;Cutibacterium;Propionibacterium_sp._oral_taxon_193
H	3281	1505	98.1	+	0	0	12I69M2D374MI980MI80M21I	JVDS01000005.18258.19762_Bacteria;Actinobacteriota;Actinobacteria;Propionibacteriales;Propionibacteriaceae;Cutibacterium;Cutibacterium_avidum	CP017040.2160421.2161958_Bacteria;Actinobacteriota;Actinobacteria;Propionibacteriales;Propionibacteriaceae;Cutibacterium;Propionibacterium_sp._oral_taxon_193
H	3281	1505	98.1	+	0	0	12I69M2D374MI980MI80M21I	JVDS01000009.703044.704548_Bacteria;Actinobacteriota;Actinobacteria;Propionibacteriales;Propionibacteriaceae;Cutibacterium;Cutibacterium_avidum	CP017040.2160421.2161958_Bacteria;Actinobacteriota;Actinobacteria;Propionibacteriales;Propionibacteriaceae;Cutibacterium;Propionibacterium_sp._oral_taxon_193
H	3281	1505	98.1	+	0	0	12I69M2D374MI980MI80M21I	LG086173.10.1514_Bacteria;Actinobacteriota;Actinobacteria;Propionibacteriales;Propionibacteriaceae;Cutibacterium;Cutibacterium_acnes	CP017040.2160421.2161958_Bacteria;Actinobacteriota;Actinobacteria;Propionibacteriales;Propionibacteriaceae;Cutibacterium;Propionibacterium_sp._oral_taxon_193
H	3281	1505	98.2	+	0	0	12I69M2D374MI980MI80M21I	LX148386.1.1505_Bacteria;Actinobacteriota;Actinobacteria;Propionibacteriales;Propionibacteriaceae;Cutibacterium;Cutibacterium_acnes	CP017040.2160421.2161958_Bacteria;Actinobacteriota;Actinobacteria;Propionibacteriales;Propionibacteriaceae;Cutibacterium;Propionibacterium_sp._oral_taxon_193
H	3281	1504	96	+	0	0	3I83MI368MI1039M5I14M24I	EU337118.1.1504_Bacteria;Actinobacteriota;Actinobacteria;Propionibacteriales;Propionibacteriaceae;Cutibacterium;Propionibacterium_sp._MA	CP017040.2160421.2161958_Bacteria;Actinobacteriota;Actinobacteria;Propionibacteriales;Propionibacteriaceae;Cutibacterium;Propionibacterium_sp._oral_taxon_193
H	3281	1504	98.1	+	0	0	12I69M2D18MI355MI980MI80M21I	LG086181.1.1504_Bacteria;Actinobacteriota;Actinobacteria;Propionibacteriales;Propionibacteriaceae;Cutibacterium;Propionibacterium_sp.	CP017040.2160421.2161958_Bacteria;Actinobacteriota;Actinobacteria;Propionibacteriales;Propionibacteriaceae;Cutibacterium;Propionibacterium_sp._oral_taxon_193
H	3281	1503	98	+	0	0	12I74MI368MI1061M21I	LWHO01000015.378.1880_Bacteria;Actinobacteriota;Actinobacteria;Propionibacteriales;Propionibacteriaceae;Cutibacterium;Cutibacterium_namnetense	CP017040.2160421.2161958_Bacteria;Actinobacteriota;Actinobacteria;Propionibacteriales;Propionibacteriaceae;Cutibacterium;Propionibacterium_sp._oral_taxon_193
H	3281	1502	97.7	+	0	0	2I79M2D374MI501MI271MI7M2I167MI29MI72M29I	AFUM01000001.3266.4767_Bacteria;Actinobacteriota;Actinobacteria;Propionibacteriales;Propionibacteriaceae;Cutibacterium;Propionibacterium_acnes_SK182	CP017040.2160421.2161958_Bacteria;Actinobacteriota;Actinobacteria;Propionibacteriales;Propionibacteriaceae;Cutibacterium;Propionibacterium_sp._oral_taxon_193
H	3281	1499	100	+	0	0	=	GQ422729.1.1499_Bacteria;Actinobacteriota;Actinobacteria;Propionibacteriales;Propionibacteriaceae;Cutibacterium;Propionibacterium_sp._oral_taxon_193	CP017040.2160421.2161958_Bacteria;Actinobacteriota;Actinobacteria;Propionibacteriales;Propionibacteriaceae;Cutibacterium;Propionibacterium_sp._oral_taxon_193
H	3281	1498	98.1	+	0	0	40I41M2D374MI980MI101M	AODA01000031.1.1498_Bacteria;Actinobacteriota;Actinobacteria;Propionibacteriales;Propionibacteriaceae;Cutibacterium;Propionibacterium_acnes_HL201PA1	CP017040.2160421.2161958_Bacteria;Actinobacteriota;Actinobacteria;Propionibacteriales;Propionibacteriaceae;Cutibacterium;Propionibacterium_sp._oral_taxon_193
H	3281	1490	98.1	+	0	0	10I71M2D374MI980MI63M38I	AM410900.1.1490_Bacteria;Actinobacteriota;Actinobacteria;Propionibacteriales;Propionibacteriaceae;Cutibacterium;Propionibacterium_sp._215(113zx)	CP017040.2160421.2161958_Bacteria;Actinobacteriota;Actinobacteria;Propionibacteriales;Propionibacteriaceae;Cutibacterium;Propionibacterium_sp._oral_taxon_193
H	3281	1489	97.9	+	0	0	12I69M2D374MI980MI64M37I	KF479576.1.1489_Bacteria;Actinobacteriota;Actinobacteria;Propionibacteriales;Propionibacteriaceae;Cutibacterium;Propionibacterium_sp._B12	CP017040.2160421.2161958_Bacteria;Actinobacteriota;Actinobacteria;Propionibacteriales;Propionibacteriaceae;Cutibacterium;Propionibacterium_sp._oral_taxon_193
H	3281	1487	98.2	+	0	0	27I54M2D374MI980MI77M24I	GM004089.1.1487_Bacteria;Actinobacteriota;Actinobacteria;Propionibacteriales;Propionibacteriaceae;Cutibacterium;Cutibacterium_acnes	CP017040.2160421.2161958_Bacteria;Actinobacteriota;Actinobacteria;Propionibacteriales;Propionibacteriaceae;Cutibacterium;Propionibacterium_sp._oral_taxon_193
H	3281	1486	98.1	+	0	0	12I69M2D374MI980MI61M40I	AB041617.1.1486_Bacteria;Actinobacteriota;Actinobacteria;Propionibacteriales;Propionibacteriaceae;Cutibacterium;Cutibacterium_acnes	CP017040.2160421.2161958_Bacteria;Actinobacteriota;Actinobacteria;Propionibacteriales;Propionibacteriaceae;Cutibacterium;Propionibacterium_sp._oral_taxon_193
H	3281	1486	98.1	+	0	0	12I69M2D374MI980MI61M40I	AB041618.1.1486_Bacteria;Actinobacteriota;Actinobacteria;Propionibacteriales;Propionibacteriaceae;Cutibacterium;Cutibacterium_acnes	CP017040.2160421.2161958_Bacteria;Actinobacteriota;Actinobacteria;Propionibacteriales;Propionibacteriaceae;Cutibacterium;Propionibacterium_sp._oral_taxon_193
H	3281	1486	97.9	+	0	0	12I69M2D374MI980MI61M40I	AB042286.1.1486_Bacteria;Actinobacteriota;Actinobacteria;Propionibacteriales;Propionibacteriaceae;Cutibacterium;Cutibacterium_acnes	CP017040.2160421.2161958_Bacteria;Actinobacteriota;Actinobacteria;Propionibacteriales;Propionibacteriaceae;Cutibacterium;Propionibacterium_sp._oral_taxon_193
H	3281	1486	98.1	+	0	0	12I69M2D374MI980MI61M40I	AB042287.1.1486_Bacteria;Actinobacteriota;Actinobacteria;Propionibacteriales;Propionibacteriaceae;Cutibacterium;Cutibacterium_acnes	CP017040.2160421.2161958_Bacteria;Actinobacteriota;Actinobacteria;Propionibacteriales;Propionibacteriaceae;Cutibacterium;Propionibacterium_sp._oral_taxon_193
H	3281	1486	98.1	+	0	0	12I69M2D374MI980MI61M40I	AB042288.1.1486_Bacteria;Actinobacteriota;Actinobacteria;Propionibacteriales;Propionibacteriaceae;Cutibacterium;Cutibacterium_acnes	CP017040.2160421.2161958_Bacteria;Actinobacteriota;Actinobacteria;Propionibacteriales;Propionibacteriaceae;Cutibacterium;Propionibacterium_sp._oral_taxon_193
H	3281	1486	98.1	+	0	0	12I69M2D374MI980MI61M40I	AB042289.1.1486_Bacteria;Actinobacteriota;Actinobacteria;Propionibacteriales;Propionibacteriaceae;Cutibacterium;Cutibacterium_acnes	CP017040.2160421.2161958_Bacteria;Actinobacteriota;Actinobacteria;Propionibacteriales;Propionibacteriaceae;Cutibacterium;Propionibacterium_sp._oral_taxon_193
H	3281	1486	99.9	+	0	0	12I1486M40I	AB042290.1.1486_Bacteria;Actinobacteriota;Actinobacteria;Propionibacteriales;Propionibacteriaceae;Cutibacterium;Cutibacterium_acnes	CP017040.2160421.2161958_Bacteria;Actinobacteriota;Actinobacteria;Propionibacteriales;Propionibacteriaceae;Cutibacterium;Propionibacterium_sp._oral_taxon_193
H	3281	1486	98	+	0	0	12I69M2D374MI980MI61M40I	AB042291.1.1486_Bacteria;Actinobacteriota;Actinobacteria;Propionibacteriales;Propionibacteriaceae;Cutibacterium;Cutibacterium_acnes	CP017040.2160421.2161958_Bacteria;Actinobacteriota;Actinobacteria;Propionibacteriales;Propionibacteriaceae;Cutibacterium;Propionibacterium_sp._oral_taxon_193
H	3281	1486	98.1	+	0	0	12I69M2D374MI980MI61M40I	AB108477.1.1486_Bacteria;Actinobacteriota;Actinobacteria;Propionibacteriales;Propionibacteriaceae;Cutibacterium;Cutibacterium_acnes	CP017040.2160421.2161958_Bacteria;Actinobacteriota;Actinobacteria;Propionibacteriales;Propionibacteriaceae;Cutibacterium;Propionibacterium_sp._oral_taxon_193
H	3281	1486	98	+	0	0	12I69M2D374MI980MI61M40I	AB108478.1.1486_Bacteria;Actinobacteriota;Actinobacteria;Propionibacteriales;Propionibacteriaceae;Cutibacterium;Cutibacterium_acnes	CP017040.2160421.2161958_Bacteria;Actinobacteriota;Actinobacteria;Propionibacteriales;Propionibacteriaceae;Cutibacterium;Propionibacterium_sp._oral_taxon_193
H	3281	1486	98.1	+	0	0	12I69M2D374MI980MI61M40I	AB108479.1.1486_Bacteria;Actinobacteriota;Actinobacteria;Propionibacteriales;Propionibacteriaceae;Cutibacterium;Cutibacterium_acnes	CP017040.2160421.2161958_Bacteria;Actinobacteriota;Actinobacteria;Propionibacteriales;Propionibacteriaceae;Cutibacterium;Propionibacterium_sp._oral_taxon_193
H	3281	1486	98.1	+	0	0	12I69M2D374MI980MI61M40I	AB108480.1.1486_Bacteria;Actinobacteriota;Actinobacteria;Propionibacteriales;Propionibacteriaceae;Cutibacterium;Cutibacterium_acnes	CP017040.2160421.2161958_Bacteria;Actinobacteriota;Actinobacteria;Propionibacteriales;Propionibacteriaceae;Cutibacterium;Propionibacterium_sp._oral_taxon_193
H	3281	1486	99.7	+	0	0	12I1486M40I	AB108481.1.1486_Bacteria;Actinobacteriota;Actinobacteria;Propionibacteriales;Propionibacteriaceae;Cutibacterium;Cutibacterium_acnes	CP017040.2160421.2161958_Bacteria;Actinobacteriota;Actinobacteria;Propionibacteriales;Propionibacteriaceae;Cutibacterium;Propionibacterium_sp._oral_taxon_193
H	3281	1486	98.1	+	0	0	12I69M2D374MI980MI61M40I	AB108482.1.1486_Bacteria;Actinobacteriota;Actinobacteria;Propionibacteriales;Propionibacteriaceae;Cutibacterium;Cutibacterium_acnes	CP017040.2160421.2161958_Bacteria;Actinobacteriota;Actinobacteria;Propionibacteriales;Propionibacteriaceae;Cutibacterium;Propionibacterium_sp._oral_taxon_193
H	3281	1486	98.1	+	0	0	12I69M2D374MI980MI61M40I	AB108483.1.1486_Bacteria;Actinobacteriota;Actinobacteria;Propionibacteriales;Propionibacteriaceae;Cutibacterium;Cutibacterium_acnes	CP017040.2160421.2161958_Bacteria;Actinobacteriota;Actinobacteria;Propionibacteriales;Propionibacteriaceae;Cutibacterium;Propionibacterium_sp._oral_taxon_193
H	3281	1486	98.1	+	0	0	12I69M2D374MI980MI61M40I	AB108484.1.1486_Bacteria;Actinobacteriota;Actinobacteria;Propionibacteriales;Propionibacteriaceae;Cutibacterium;Cutibacterium_acnes	CP017040.2160421.2161958_Bacteria;Actinobacteriota;Actinobacteria;Propionibacteriales;Propionibacteriaceae;Cutibacterium;Propionibacterium_sp._oral_taxon_193
H	3281	1486	98.1	+	0	0	12I69M2D374MI980MI61M40I	AB538431.1.1486_Bacteria;Actinobacteriota;Actinobacteria;Propionibacteriales;Propionibacteriaceae;Cutibacterium;Cutibacterium_acnes	CP017040.2160421.2161958_Bacteria;Actinobacteriota;Actinobacteria;Propionibacteriales;Propionibacteriaceae;Cutibacterium;Propionibacterium_sp._oral_taxon_193
H	3281	1486	98.1	+	0	0	12I69M2D374MI980MI61M40I	AB573714.1.1486_Bacteria;Actinobacteriota;Actinobacteria;Propionibacteriales;Propionibacteriaceae;Cutibacterium;Cutibacterium_acnes	CP017040.2160421.2161958_Bacteria;Actinobacteriota;Actinobacteria;Propionibacteriales;Propionibacteriaceae;Cutibacterium;Propionibacterium_sp._oral_taxon_193
H	3281	1486	98.1	+	0	0	12I69M2D374MI980MI61M40I	AB693168.1.1486_Bacteria;Actinobacteriota;Actinobacteria;Propionibacteriales;Propionibacteriaceae;Cutibacterium;Cutibacterium_acnes	CP017040.2160421.2161958_Bacteria;Actinobacteriota;Actinobacteria;Propionibacteriales;Propionibacteriaceae;Cutibacterium;Propionibacterium_sp._oral_taxon_193
H	3281	1486	98.1	+	0	0	12I69M2D374MI980MI61M40I	HV511884.1.1486_Bacteria;Actinobacteriota;Actinobacteria;Propionibacteriales;Propionibacteriaceae;Cutibacterium;Cutibacterium_acnes	CP017040.2160421.2161958_Bacteria;Actinobacteriota;Actinobacteria;Propionibacteriales;Propionibacteriaceae;Cutibacterium;Propionibacterium_sp._oral_taxon_193
H	3281	1486	98.1	+	0	0	12I69M2D374MI980MI61M40I	HZ778018.1.1486_Bacteria;Actinobacteriota;Actinobacteria;Propionibacteriales;Propionibacteriaceae;Cutibacterium;Cutibacterium_acnes	CP017040.2160421.2161958_Bacteria;Actinobacteriota;Actinobacteria;Propionibacteriales;Propionibacteriaceae;Cutibacterium;Propionibacterium_sp._oral_taxon_193
H	3281	1486	98.1	+	0	0	12I69M2D374MI980MI61M40I	JA325384.1.1486_Bacteria;Actinobacteriota;Actinobacteria;Propionibacteriales;Propionibacteriaceae;Cutibacterium;Cutibacterium_acnes	CP017040.2160421.2161958_Bacteria;Actinobacteriota;Actinobacteria;Propionibacteriales;Propionibacteriaceae;Cutibacterium;Propionibacterium_sp._oral_taxon_193
H	3281	1486	98.1	+	0	0	12I69M2D374MI980MI61M40I	JC277698.1.1486_Bacteria;Actinobacteriota;Actinobacteria;Propionibacteriales;Propionibacteriaceae;Cutibacterium;Cutibacterium_acnes	CP017040.2160421.2161958_Bacteria;Actinobacteriota;Actinobacteria;Propionibacteriales;Propionibacteriaceae;Cutibacterium;Propionibacterium_sp._oral_taxon_193
H	3281	1486	98.1	+	0	0	12I69M2D374MI980MI61M40I	KF906603.1.1486_Bacteria;Actinobacteriota;Actinobacteria;Propionibacteriales;Propionibacteriaceae;Cutibacterium;Cutibacterium_acnes	CP017040.2160421.2161958_Bacteria;Actinobacteriota;Actinobacteria;Propionibacteriales;Propionibacteriaceae;Cutibacterium;Propionibacterium_sp._oral_taxon_193
H	3281	1485	98	+	0	0	12I69M2D374MI433MI546MI61M40I	KF933802.1.1485_Bacteria;Actinobacteriota;Actinobacteria;Propionibacteriales;Propionibacteriaceae;Cutibacterium;Cutibacterium_acnes	CP017040.2160421.2161958_Bacteria;Actinobacteriota;Actinobacteria;Propionibacteriales;Propionibacteriaceae;Cutibacterium;Propionibacterium_sp._oral_taxon_193
H	3281	1485	97.8	+	0	0	13I68M2D374MI980MI61M40I	MH699352.1.1485_Bacteria;Actinobacteriota;Actinobacteria;Propionibacteriales;Propionibacteriaceae;Cutibacterium;Propionibacteriaceae_bacterium	CP017040.2160421.2161958_Bacteria;Actinobacteriota;Actinobacteria;Propionibacteriales;Propionibacteriaceae;Cutibacterium;Propionibacterium_sp._oral_taxon_193
H	3281	1484	98	+	0	0	14I67M2D374MI980MI61M40I	AY642041.1.1484_Bacteria;Actinobacteriota;Actinobacteria;Propionibacteriales;Propionibacteriaceae;Cutibacterium;Cutibacterium_acnes	CP017040.2160421.2161958_Bacteria;Actinobacteriota;Actinobacteria;Propionibacteriales;Propionibacteriaceae;Cutibacterium;Propionibacterium_sp._oral_taxon_193
H	3281	1484	98.1	+	0	0	14I67M2D374MI980MI61M40I	AY642042.1.1484_Bacteria;Actinobacteriota;Actinobacteria;Propionibacteriales;Propionibacteriaceae;Cutibacterium;Cutibacterium_acnes	CP017040.2160421.2161958_Bacteria;Actinobacteriota;Actinobacteria;Propionibacteriales;Propionibacteriaceae;Cutibacterium;Propionibacterium_sp._oral_taxon_193
H	3281	1484	98.1	+	0	0	14I67M2D374MI980MI61M40I	AY642043.1.1484_Bacteria;Actinobacteriota;Actinobacteria;Propionibacteriales;Propionibacteriaceae;Cutibacterium;Cutibacterium_acnes	CP017040.2160421.2161958_Bacteria;Actinobacteriota;Actinobacteria;Propionibacteriales;Propionibacteriaceae;Cutibacterium;Propionibacterium_sp._oral_taxon_193
H	3281	1484	98	+	0	0	14I67M2D374MI980MI61M40I	AY642044.1.1484_Bacteria;Actinobacteriota;Actinobacteria;Propionibacteriales;Propionibacteriaceae;Cutibacterium;Cutibacterium_acnes	CP017040.2160421.2161958_Bacteria;Actinobacteriota;Actinobacteria;Propionibacteriales;Propionibacteriaceae;Cutibacterium;Propionibacterium_sp._oral_taxon_193
H	3281	1484	98	+	0	0	14I67M2D374MI980MI61M40I	AY642045.1.1484_Bacteria;Actinobacteriota;Actinobacteria;Propionibacteriales;Propionibacteriaceae;Cutibacterium;Cutibacterium_acnes	CP017040.2160421.2161958_Bacteria;Actinobacteriota;Actinobacteria;Propionibacteriales;Propionibacteriaceae;Cutibacterium;Propionibacterium_sp._oral_taxon_193
H	3281	1484	98	+	0	0	14I67M2D374MI980MI61M40I	AY642046.1.1484_Bacteria;Actinobacteriota;Actinobacteria;Propionibacteriales;Propionibacteriaceae;Cutibacterium;Cutibacterium_acnes	CP017040.2160421.2161958_Bacteria;Actinobacteriota;Actinobacteria;Propionibacteriales;Propionibacteriaceae;Cutibacterium;Propionibacterium_sp._oral_taxon_193
H	3281	1484	98	+	0	0	14I67M2D374MI980MI61M40I	AY642047.1.1484_Bacteria;Actinobacteriota;Actinobacteria;Propionibacteriales;Propionibacteriaceae;Cutibacterium;Cutibacterium_acnes	CP017040.2160421.2161958_Bacteria;Actinobacteriota;Actinobacteria;Propionibacteriales;Propionibacteriaceae;Cutibacterium;Propionibacterium_sp._oral_taxon_193
H	3281	1484	98.1	+	0	0	14I67M2D374MI980MI61M40I	AY642048.1.1484_Bacteria;Actinobacteriota;Actinobacteria;Propionibacteriales;Propionibacteriaceae;Cutibacterium;Cutibacterium_acnes	CP017040.2160421.2161958_Bacteria;Actinobacteriota;Actinobacteria;Propionibacteriales;Propionibacteriaceae;Cutibacterium;Propionibacterium_sp._oral_taxon_193
H	3281	1484	98.1	+	0	0	14I67M2D374MI980MI61M40I	AY642049.1.1484_Bacteria;Actinobacteriota;Actinobacteria;Propionibacteriales;Propionibacteriaceae;Cutibacterium;Cutibacterium_acnes	CP017040.2160421.2161958_Bacteria;Actinobacteriota;Actinobacteria;Propionibacteriales;Propionibacteriaceae;Cutibacterium;Propionibacterium_sp._oral_taxon_193
H	3281	1484	98.1	+	0	0	14I67M2D374MI980MI61M40I	AY642050.1.1484_Bacteria;Actinobacteriota;Actinobacteria;Propionibacteriales;Propionibacteriaceae;Cutibacterium;Cutibacterium_acnes	CP017040.2160421.2161958_Bacteria;Actinobacteriota;Actinobacteria;Propionibacteriales;Propionibacteriaceae;Cutibacterium;Propionibacterium_sp._oral_taxon_193
H	3281	1484	98.1	+	0	0	14I67M2D374MI980MI61M40I	AY642051.1.1484_Bacteria;Actinobacteriota;Actinobacteria;Propionibacteriales;Propionibacteriaceae;Cutibacterium;Cutibacterium_acnes	CP017040.2160421.2161958_Bacteria;Actinobacteriota;Actinobacteria;Propionibacteriales;Propionibacteriaceae;Cutibacterium;Propionibacterium_sp._oral_taxon_193
H	3281	1484	98	+	0	0	14I67M2D374MI980MI61M40I	AY642052.1.1484_Bacteria;Actinobacteriota;Actinobacteria;Propionibacteriales;Propionibacteriaceae;Cutibacterium;Cutibacterium_acnes	CP017040.2160421.2161958_Bacteria;Actinobacteriota;Actinobacteria;Propionibacteriales;Propionibacteriaceae;Cutibacterium;Propionibacterium_sp._oral_taxon_193
H	3281	1484	98	+	0	0	14I67M2D374MI980MI61M40I	AY642053.1.1484_Bacteria;Actinobacteriota;Actinobacteria;Propionibacteriales;Propionibacteriaceae;Cutibacterium;Cutibacterium_acnes	CP017040.2160421.2161958_Bacteria;Actinobacteriota;Actinobacteria;Propionibacteriales;Propionibacteriaceae;Cutibacterium;Propionibacterium_sp._oral_taxon_193
H	3281	1484	98	+	0	0	14I67M2D374MI980MI61M40I	AY642054.1.1484_Bacteria;Actinobacteriota;Actinobacteria;Propionibacteriales;Propionibacteriaceae;Cutibacterium;Cutibacterium_acnes	CP017040.2160421.2161958_Bacteria;Actinobacteriota;Actinobacteria;Propionibacteriales;Propionibacteriaceae;Cutibacterium;Propionibacterium_sp._oral_taxon_193
H	3281	1484	98	+	0	0	14I67M2D374MI980MI61M40I	DQ672257.1.1484_Bacteria;Actinobacteriota;Actinobacteria;Propionibacteriales;Propionibacteriaceae;Cutibacterium;Cutibacterium_acnes	CP017040.2160421.2161958_Bacteria;Actinobacteriota;Actinobacteria;Propionibacteriales;Propionibacteriaceae;Cutibacterium;Propionibacterium_sp._oral_taxon_193
H	3281	1484	98	+	0	0	14I67M2D374MI980MI61M40I	DQ672258.1.1484_Bacteria;Actinobacteriota;Actinobacteria;Propionibacteriales;Propionibacteriaceae;Cutibacterium;Cutibacterium_acnes	CP017040.2160421.2161958_Bacteria;Actinobacteriota;Actinobacteria;Propionibacteriales;Propionibacteriaceae;Cutibacterium;Propionibacterium_sp._oral_taxon_193
H	3281	1484	98	+	0	0	14I67M2D374MI980MI61M40I	DQ672259.1.1484_Bacteria;Actinobacteriota;Actinobacteria;Propionibacteriales;Propionibacteriaceae;Cutibacterium;Cutibacterium_acnes	CP017040.2160421.2161958_Bacteria;Actinobacteriota;Actinobacteria;Propionibacteriales;Propionibacteriaceae;Cutibacterium;Propionibacterium_sp._oral_taxon_193
H	3281	1484	98	+	0	0	14I67M2D374MI980MI61M40I	DQ672260.1.1484_Bacteria;Actinobacteriota;Actinobacteria;Propionibacteriales;Propionibacteriaceae;Cutibacterium;Cutibacterium_acnes	CP017040.2160421.2161958_Bacteria;Actinobacteriota;Actinobacteria;Propionibacteriales;Propionibacteriaceae;Cutibacterium;Propionibacterium_sp._oral_taxon_193
H	3281	1484	98	+	0	0	14I67M2D374MI980MI61M40I	DQ672261.1.1484_Bacteria;Actinobacteriota;Actinobacteria;Propionibacteriales;Propionibacteriaceae;Cutibacterium;Cutibacterium_acnes	CP017040.2160421.2161958_Bacteria;Actinobacteriota;Actinobacteria;Propionibacteriales;Propionibacteriaceae;Cutibacterium;Propionibacterium_sp._oral_taxon_193
H	3281	1484	98.2	+	0	0	33I48M2D374MI980MI80M21I	LF622296.1.1484_Bacteria;Actinobacteriota;Actinobacteria;Propionibacteriales;Propionibacteriaceae;Cutibacterium;Cutibacterium_acnes	CP017040.2160421.2161958_Bacteria;Actinobacteriota;Actinobacteria;Propionibacteriales;Propionibacteriaceae;Cutibacterium;Propionibacterium_sp._oral_taxon_193
H	3281	1484	98.1	+	0	0	33I48M2D374MI980MI80M21I	LF622297.1.1484_Bacteria;Actinobacteriota;Actinobacteria;Propionibacteriales;Propionibacteriaceae;Cutibacterium;Cutibacterium_acnes	CP017040.2160421.2161958_Bacteria;Actinobacteriota;Actinobacteria;Propionibacteriales;Propionibacteriaceae;Cutibacterium;Propionibacterium_sp._oral_taxon_193
H	3281	1484	98.1	+	0	0	33I48M2D374MI980MI80M21I	LF622298.1.1484_Bacteria;Actinobacteriota;Actinobacteria;Propionibacteriales;Propionibacteriaceae;Cutibacterium;Cutibacterium_acnes	CP017040.2160421.2161958_Bacteria;Actinobacteriota;Actinobacteria;Propionibacteriales;Propionibacteriaceae;Cutibacterium;Propionibacterium_sp._oral_taxon_193
H	3281	1484	98	+	0	0	33I48M2D374MI980MI80M21I	LF622299.1.1484_Bacteria;Actinobacteriota;Actinobacteria;Propionibacteriales;Propionibacteriaceae;Cutibacterium;Cutibacterium_acnes	CP017040.2160421.2161958_Bacteria;Actinobacteriota;Actinobacteria;Propionibacteriales;Propionibacteriaceae;Cutibacterium;Propionibacterium_sp._oral_taxon_193
H	3281	1484	98.1	+	0	0	33I48M2D374MI980MI80M21I	LF622300.1.1484_Bacteria;Actinobacteriota;Actinobacteria;Propionibacteriales;Propionibacteriaceae;Cutibacterium;Cutibacterium_acnes	CP017040.2160421.2161958_Bacteria;Actinobacteriota;Actinobacteria;Propionibacteriales;Propionibacteriaceae;Cutibacterium;Propionibacterium_sp._oral_taxon_193
H	3281	1484	98	+	0	0	33I48M2D374MI980MI80M21I	LF622301.1.1484_Bacteria;Actinobacteriota;Actinobacteria;Propionibacteriales;Propionibacteriaceae;Cutibacterium;Cutibacterium_acnes	CP017040.2160421.2161958_Bacteria;Actinobacteriota;Actinobacteria;Propionibacteriales;Propionibacteriaceae;Cutibacterium;Propionibacterium_sp._oral_taxon_193
H	3281	1484	98.1	+	0	0	33I48M2D374MI980MI80M21I	LF622302.1.1484_Bacteria;Actinobacteriota;Actinobacteria;Propionibacteriales;Propionibacteriaceae;Cutibacterium;Cutibacterium_acnes	CP017040.2160421.2161958_Bacteria;Actinobacteriota;Actinobacteria;Propionibacteriales;Propionibacteriaceae;Cutibacterium;Propionibacterium_sp._oral_taxon_193
H	3281	1484	98	+	0	0	33I48M2D374MI980MI80M21I	LF622303.1.1484_Bacteria;Actinobacteriota;Actinobacteria;Propionibacteriales;Propionibacteriaceae;Cutibacterium;Cutibacterium_acnes	CP017040.2160421.2161958_Bacteria;Actinobacteriota;Actinobacteria;Propionibacteriales;Propionibacteriaceae;Cutibacterium;Propionibacterium_sp._oral_taxon_193
H	3281	1484	98.1	+	0	0	33I48M2D374MI980MI80M21I	LF622304.1.1484_Bacteria;Actinobacteriota;Actinobacteria;Propionibacteriales;Propionibacteriaceae;Cutibacterium;Cutibacterium_acnes	CP017040.2160421.2161958_Bacteria;Actinobacteriota;Actinobacteria;Propionibacteriales;Propionibacteriaceae;Cutibacterium;Propionibacterium_sp._oral_taxon_193
H	3281	1484	98	+	0	0	33I48M2D374MI980MI80M21I	LF622305.1.1484_Bacteria;Actinobacteriota;Actinobacteria;Propionibacteriales;Propionibacteriaceae;Cutibacterium;Cutibacterium_acnes	CP017040.2160421.2161958_Bacteria;Actinobacteriota;Actinobacteria;Propionibacteriales;Propionibacteriaceae;Cutibacterium;Propionibacterium_sp._oral_taxon_193
H	3281	1482	97.6	+	0	0	12I69M2D374MI440MI71M2I52MI413MI61M40I	KF933791.1.1482_Bacteria;Actinobacteriota;Actinobacteria;Propionibacteriales;Propionibacteriaceae;Cutibacterium;Cutibacterium_acnes	CP017040.2160421.2161958_Bacteria;Actinobacteriota;Actinobacteria;Propionibacteriales;Propionibacteriaceae;Cutibacterium;Propionibacterium_sp._oral_taxon_193
H	3281	1481	98.2	+	0	0	15I66M2D374MI980MI59M42I	GAZO01017364.1.1481_Bacteria;Actinobacteriota;Actinobacteria;Propionibacteriales;Propionibacteriaceae;Cutibacterium;Anneissia_japonica	CP017040.2160421.2161958_Bacteria;Actinobacteriota;Actinobacteria;Propionibacteriales;Propionibacteriaceae;Cutibacterium;Propionibacterium_sp._oral_taxon_193
H	3281	1481	98.1	+	0	0	13I68M2D374MI980MI57M44I	KM461951.1.1481_Bacteria;Actinobacteriota;Actinobacteria;Propionibacteriales;Propionibacteriaceae;Cutibacterium;Propionibacterium_sp._feline_oral_taxon_326	CP017040.2160421.2161958_Bacteria;Actinobacteriota;Actinobacteria;Propionibacteriales;Propionibacteriaceae;Cutibacterium;Propionibacterium_sp._oral_taxon_193
H	3281	1480	98	+	0	0	12I69M2D374MI980MI55M46I	ADXU01000008.1.1480_Bacteria;Actinobacteriota;Actinobacteria;Propionibacteriales;Propionibacteriaceae;Cutibacterium;Propionibacterium_acnes_HL092PA1	CP017040.2160421.2161958_Bacteria;Actinobacteriota;Actinobacteria;Propionibacteriales;Propionibacteriaceae;Cutibacterium;Propionibacterium_sp._oral_taxon_193
H	3281	1480	96.7	+	0	0	32I49M2D167MI7MI342MD40MI57M2D25MI713MI75M26I	EF592610.1.1480_Bacteria;Actinobacteriota;Actinobacteria;Propionibacteriales;Propionibacteriaceae;Cutibacterium;Cutibacterium_acnes	CP017040.2160421.2161958_Bacteria;Actinobacteriota;Actinobacteria;Propionibacteriales;Propionibacteriaceae;Cutibacterium;Propionibacterium_sp._oral_taxon_193
H	3281	1480	98	+	0	0	32I49M2D374MI980MI75M26I	Y12288.1.1480_Bacteria;Actinobacteriota;Actinobacteria;Propionibacteriales;Propionibacteriaceae;Cutibacterium;Cutibacterium_acnes	CP017040.2160421.2161958_Bacteria;Actinobacteriota;Actinobacteria;Propionibacteriales;Propionibacteriaceae;Cutibacterium;Propionibacterium_sp._oral_taxon_193
H	3281	1479	98.2	+	0	0	38I43M2D374MI980MI80M21I	FUFK010751838.2959.4437_Bacteria;Actinobacteriota;Actinobacteria;Propionibacteriales;Propionibacteriaceae;Cutibacterium;metagenome	CP017040.2160421.2161958_Bacteria;Actinobacteriota;Actinobacteria;Propionibacteriales;Propionibacteriaceae;Cutibacterium;Propionibacterium_sp._oral_taxon_193
H	3281	1478	98	+	0	0	17I64M2D374MI980MI58M43I	AF145256.1.1478_Bacteria;Actinobacteriota;Actinobacteria;Propionibacteriales;Propionibacteriaceae;Cutibacterium;Cutibacterium_acnes	CP017040.2160421.2161958_Bacteria;Actinobacteriota;Actinobacteria;Propionibacteriales;Propionibacteriaceae;Cutibacterium;Propionibacterium_sp._oral_taxon_193
H	3281	1475	98.1	+	0	0	12I69M2D374MI980MI50M51I	KF906602.1.1475_Bacteria;Actinobacteriota;Actinobacteria;Propionibacteriales;Propionibacteriaceae;Cutibacterium;Propionibacterium_sp._KPL1849	CP017040.2160421.2161958_Bacteria;Actinobacteriota;Actinobacteria;Propionibacteriales;Propionibacteriaceae;Cutibacterium;Propionibacterium_sp._oral_taxon_193
H	3281	1475	98	+	0	0	32I54MI368MI1053M29I	Y17821.1.1475_Bacteria;Actinobacteriota;Actinobacteria;Propionibacteriales;Propionibacteriaceae;Cutibacterium;Propionibacterium_sp._V07/12348	CP017040.2160421.2161958_Bacteria;Actinobacteriota;Actinobacteria;Propionibacteriales;Propionibacteriaceae;Cutibacterium;Propionibacterium_sp._oral_taxon_193
H	3281	1474	98	+	0	0	32I49M2D374MI404MI173MI401MI37MI34M29I	BAVN01000027.3859.5332_Bacteria;Actinobacteriota;Actinobacteria;Propionibacteriales;Propionibacteriaceae;Cutibacterium;Propionibacterium_acnes_JCM_18916	CP017040.2160421.2161958_Bacteria;Actinobacteriota;Actinobacteria;Propionibacteriales;Propionibacteriaceae;Cutibacterium;Propionibacterium_sp._oral_taxon_193
H	3281	1473	98.1	+	0	0	12I69M2D374MI980MI48M53I	ADZW01000012.396.1868_Bacteria;Actinobacteriota;Actinobacteria;Propionibacteriales;Propionibacteriaceae;Cutibacterium;Propionibacterium_acnes_HL005PA4	CP017040.2160421.2161958_Bacteria;Actinobacteriota;Actinobacteria;Propionibacteriales;Propionibacteriaceae;Cutibacterium;Propionibacterium_sp._oral_taxon_193
H	3281	1473	98	+	0	0	35I46M2D374MI980MI71M30I	AF154832.1.1473_Bacteria;Actinobacteriota;Actinobacteria;Propionibacteriales;Propionibacteriaceae;Cutibacterium;Cutibacterium_acnes	CP017040.2160421.2161958_Bacteria;Actinobacteriota;Actinobacteria;Propionibacteriales;Propionibacteriaceae;Cutibacterium;Propionibacterium_sp._oral_taxon_193
H	3281	1473	98	+	0	0	18I63M2D374MI980MI54M47I	LN998080.1.1473_Bacteria;Actinobacteriota;Actinobacteria;Propionibacteriales;Propionibacteriaceae;Cutibacterium;Cutibacterium_acnes	CP017040.2160421.2161958_Bacteria;Actinobacteriota;Actinobacteria;Propionibacteriales;Propionibacteriaceae;Cutibacterium;Propionibacterium_sp._oral_taxon_193
H	3281	1465	97.5	+	0	0	61I394MI980MI91M10I	FJ957861.1.1465_Bacteria;Actinobacteriota;Actinobacteria;Propionibacteriales;Propionibacteriaceae;Cutibacterium;Cutibacterium_acnes	CP017040.2160421.2161958_Bacteria;Actinobacteriota;Actinobacteria;Propionibacteriales;Propionibacteriaceae;Cutibacterium;Propionibacterium_sp._oral_taxon_193
H	3281	1464	97.6	+	0	0	62I393MI980MI91M10I	FJ957858.1.1464_Bacteria;Actinobacteriota;Actinobacteria;Propionibacteriales;Propionibacteriaceae;Cutibacterium;Cutibacterium_acnes	CP017040.2160421.2161958_Bacteria;Actinobacteriota;Actinobacteria;Propionibacteriales;Propionibacteriaceae;Cutibacterium;Propionibacterium_sp._oral_taxon_193
H	3281	1462	97.5	+	0	0	62I393MI495MI10MI473MI91M10I	FJ957857.1.1462_Bacteria;Actinobacteriota;Actinobacteria;Propionibacteriales;Propionibacteriaceae;Cutibacterium;Cutibacterium_acnes	CP017040.2160421.2161958_Bacteria;Actinobacteriota;Actinobacteria;Propionibacteriales;Propionibacteriaceae;Cutibacterium;Propionibacterium_sp._oral_taxon_193
H	3281	1462	96.6	+	0	0	62I393MI495MI8MI475MI91M10I	FJ957862.1.1462_Bacteria;Actinobacteriota;Actinobacteria;Propionibacteriales;Propionibacteriaceae;Cutibacterium;bacterium_JPL_7	CP017040.2160421.2161958_Bacteria;Actinobacteriota;Actinobacteria;Propionibacteriales;Propionibacteriaceae;Cutibacterium;Propionibacterium_sp._oral_taxon_193
H	3281	1456	98.1	+	0	0	23I58M2D374MI980MI42M59I	KF933807.1.1456_Bacteria;Actinobacteriota;Actinobacteria;Propionibacteriales;Propionibacteriaceae;Cutibacterium;Cutibacterium_acnes	CP017040.2160421.2161958_Bacteria;Actinobacteriota;Actinobacteria;Propionibacteriales;Propionibacteriaceae;Cutibacterium;Propionibacterium_sp._oral_taxon_193
H	3281	1452	98.1	+	0	0	75I6M2D374MI495MI484MI91M10I	FJ957859.1.1452_Bacteria;Actinobacteriota;Actinobacteria;Propionibacteriales;Propionibacteriaceae;Cutibacterium;Cutibacterium_acnes	CP017040.2160421.2161958_Bacteria;Actinobacteriota;Actinobacteria;Propionibacteriales;Propionibacteriaceae;Cutibacterium;Propionibacterium_sp._oral_taxon_193
H	3281	1449	97.7	+	0	0	32I49M2D374MI412MI39MD27MD452MI48MI12MD31M58I	AB084066.1.1449_Bacteria;Actinobacteriota;Actinobacteria;Propionibacteriales;Propionibacteriaceae;Cutibacterium;Propionibacterium_sp._MSP09A	CP017040.2160421.2161958_Bacteria;Actinobacteriota;Actinobacteria;Propionibacteriales;Propionibacteriaceae;Cutibacterium;Propionibacterium_sp._oral_taxon_193
H	3281	1449	98	+	0	0	30I51M2D374MI980MI42M59I	AY096033.1.1449_Bacteria;Actinobacteriota;Actinobacteria;Propionibacteriales;Propionibacteriaceae;Cutibacterium;Propionibacterium_sp._WJ6	CP017040.2160421.2161958_Bacteria;Actinobacteriota;Actinobacteria;Propionibacteriales;Propionibacteriaceae;Cutibacterium;Propionibacterium_sp._oral_taxon_193
H	3281	1447	98.1	+	0	0	32I49M2D374MI980MI42M59I	AB795354.1.1447_Bacteria;Actinobacteriota;Actinobacteria;Propionibacteriales;Propionibacteriaceae;Cutibacterium;Propionibacterium_sp._MSeoKT1	CP017040.2160421.2161958_Bacteria;Actinobacteriota;Actinobacteria;Propionibacteriales;Propionibacteriaceae;Cutibacterium;Propionibacterium_sp._oral_taxon_193
H	3281	1447	98.1	+	0	0	32I49M2D374MI980MI42M59I	AB795355.1.1447_Bacteria;Actinobacteriota;Actinobacteria;Propionibacteriales;Propionibacteriaceae;Cutibacterium;Propionibacterium_sp._MSeoKT2	CP017040.2160421.2161958_Bacteria;Actinobacteriota;Actinobacteria;Propionibacteriales;Propionibacteriaceae;Cutibacterium;Propionibacterium_sp._oral_taxon_193
H	3281	1447	98.1	+	0	0	32I49M2D374MI980MI42M59I	KX096281.1.1447_Bacteria;Actinobacteriota;Actinobacteria;Propionibacteriales;Propionibacteriaceae;Cutibacterium;Cutibacterium_acnes	CP017040.2160421.2161958_Bacteria;Actinobacteriota;Actinobacteria;Propionibacteriales;Propionibacteriaceae;Cutibacterium;Propionibacterium_sp._oral_taxon_193
H	3281	1447	97.9	+	0	0	32I49M2D374MI980MI42M59I	KX096282.1.1447_Bacteria;Actinobacteriota;Actinobacteria;Propionibacteriales;Propionibacteriaceae;Cutibacterium;Cutibacterium_acnes	CP017040.2160421.2161958_Bacteria;Actinobacteriota;Actinobacteria;Propionibacteriales;Propionibacteriaceae;Cutibacterium;Propionibacterium_sp._oral_taxon_193
H	3281	1447	98	+	0	0	32I49M2D374MI980MI42M59I	KX096287.1.1447_Bacteria;Actinobacteriota;Actinobacteria;Propionibacteriales;Propionibacteriaceae;Cutibacterium;Cutibacterium_acnes	CP017040.2160421.2161958_Bacteria;Actinobacteriota;Actinobacteria;Propionibacteriales;Propionibacteriaceae;Cutibacterium;Propionibacterium_sp._oral_taxon_193
H	3281	1447	98	+	0	0	32I49M2D374MI980MI42M59I	KX096289.1.1447_Bacteria;Actinobacteriota;Actinobacteria;Propionibacteriales;Propionibacteriaceae;Cutibacterium;Cutibacterium_acnes	CP017040.2160421.2161958_Bacteria;Actinobacteriota;Actinobacteria;Propionibacteriales;Propionibacteriaceae;Cutibacterium;Propionibacterium_sp._oral_taxon_193
H	3281	1447	97.9	+	0	0	32I49M2D374MI980MI42M59I	KX096291.1.1447_Bacteria;Actinobacteriota;Actinobacteria;Propionibacteriales;Propionibacteriaceae;Cutibacterium;Cutibacterium_acnes	CP017040.2160421.2161958_Bacteria;Actinobacteriota;Actinobacteria;Propionibacteriales;Propionibacteriaceae;Cutibacterium;Propionibacterium_sp._oral_taxon_193
H	3281	1447	98.1	+	0	0	32I49M2D374MI980MI42M59I	LT714159.1.1447_Bacteria;Actinobacteriota;Actinobacteria;Propionibacteriales;Propionibacteriaceae;Cutibacterium;Virgibacillus_halodenitrificans	CP017040.2160421.2161958_Bacteria;Actinobacteriota;Actinobacteria;Propionibacteriales;Propionibacteriaceae;Cutibacterium;Propionibacterium_sp._oral_taxon_193
H	3281	1440	98.1	+	0	0	12I69M2D374MI980MI15M86I	JF277163.1.1440_Bacteria;Actinobacteriota;Actinobacteria;Propionibacteriales;Propionibacteriaceae;Cutibacterium;Cutibacterium_acnes	CP017040.2160421.2161958_Bacteria;Actinobacteriota;Actinobacteria;Propionibacteriales;Propionibacteriaceae;Cutibacterium;Propionibacterium_sp._oral_taxon_193
H	3281	1439	97.4	+	0	0	34I24M3I25MI368MI1022M60I	MF564050.1.1439_Bacteria;Actinobacteriota;Actinobacteria;Propionibacteriales;Propionibacteriaceae;Cutibacterium;[Propionibacterium]_namnetense	CP017040.2160421.2161958_Bacteria;Actinobacteriota;Actinobacteria;Propionibacteriales;Propionibacteriaceae;Cutibacterium;Propionibacterium_sp._oral_taxon_193
H	3281	1437	96.6	+	0	0	29I11M5I9MI8MI17M2D374MI980MI5MI14M2D15M66I	KP944184.1.1437_Bacteria;Actinobacteriota;Actinobacteria;Propionibacteriales;Propionibacteriaceae;Cutibacterium;Cutibacterium_acnes	CP017040.2160421.2161958_Bacteria;Actinobacteriota;Actinobacteria;Propionibacteriales;Propionibacteriaceae;Cutibacterium;Propionibacterium_sp._oral_taxon_193
H	3281	1429	99.2	+	0	0	35I18M2I8MI1403M71I	KP944185.1.1429_Bacteria;Actinobacteriota;Actinobacteria;Propionibacteriales;Propionibacteriaceae;Cutibacterium;Cutibacterium_acnes	CP017040.2160421.2161958_Bacteria;Actinobacteriota;Actinobacteria;Propionibacteriales;Propionibacteriaceae;Cutibacterium;Propionibacterium_sp._oral_taxon_193
H	3281	1425	96.5	+	0	0	43I13MI24M2D374MI404MD95MD9MD459MD41M74I	JQ607398.1.1425_Bacteria;Actinobacteriota;Actinobacteria;Propionibacteriales;Propionibacteriaceae;Cutibacterium;bacterium_NLAE-zl-P66	CP017040.2160421.2161958_Bacteria;Actinobacteriota;Actinobacteria;Propionibacteriales;Propionibacteriaceae;Cutibacterium;Propionibacterium_sp._oral_taxon_193
H	3281	1424	96.6	+	0	0	36I15MI29M2D374MI740MD90MD150MI9M4I13M75I	FJ753770.1.1424_Bacteria;Actinobacteriota;Actinobacteria;Propionibacteriales;Propionibacteriaceae;Cutibacterium;swine_fecal_bacterium_SD-CMC1	CP017040.2160421.2161958_Bacteria;Actinobacteriota;Actinobacteria;Propionibacteriales;Propionibacteriaceae;Cutibacterium;Propionibacterium_sp._oral_taxon_193
H	3281	1424	95.2	+	0	0	58I5MI17M2D374MI11MD8MD11MD9MD8MD56M3D14MD7MD13MD26MD5MD15MD10MD193MD97MD9MD8M2D480MI14MI5M3I7M71I	JX048574.1.1424_Bacteria;Actinobacteriota;Actinobacteria;Propionibacteriales;Propionibacteriaceae;Cutibacterium;bacterium_NLAE-zl-G319	CP017040.2160421.2161958_Bacteria;Actinobacteriota;Actinobacteria;Propionibacteriales;Propionibacteriaceae;Cutibacterium;Propionibacterium_sp._oral_taxon_193
H	3281	1424	97.9	+	0	0	20I66MI368MI970MI20M91I	KM507346.1.1424_Bacteria;Actinobacteriota;Actinobacteria;Propionibacteriales;Propionibacteriaceae;Cutibacterium;[Propionibacterium]_namnetense	CP017040.2160421.2161958_Bacteria;Actinobacteriota;Actinobacteria;Propionibacteriales;Propionibacteriaceae;Cutibacterium;Propionibacterium_sp._oral_taxon_193
H	3281	1423	95.4	+	0	0	51I4M2I24M2D361MD13MD31M2D19M2D12MD11MD25MD30M2D390MD54MD6MD403MI9M2I15M75I	JX048303.1.1423_Bacteria;Actinobacteriota;Actinobacteria;Propionibacteriales;Propionibacteriaceae;Cutibacterium;bacterium_NLAE-zl-G240	CP017040.2160421.2161958_Bacteria;Actinobacteriota;Actinobacteria;Propionibacteriales;Propionibacteriaceae;Cutibacterium;Propionibacterium_sp._oral_taxon_193
H	3281	1422	95.5	+	0	0	54I27M2D31MD286M2D514MD31MD70MD34MD24MD30M2D25MD310MI14MI13M73I	JX048456.1.1422_Bacteria;Actinobacteriota;Actinobacteria;Propionibacteriales;Propionibacteriaceae;Cutibacterium;bacterium_NLAE-zl-G468	CP017040.2160421.2161958_Bacteria;Actinobacteriota;Actinobacteria;Propionibacteriales;Propionibacteriaceae;Cutibacterium;Propionibacterium_sp._oral_taxon_193
H	3281	1421	98.4	+	0	0	43I11M3I6MI1404M70I	GQ496494.1.1421_Bacteria;Actinobacteriota;Actinobacteria;Propionibacteriales;Propionibacteriaceae;Cutibacterium;Cutibacterium_acnes	CP017040.2160421.2161958_Bacteria;Actinobacteriota;Actinobacteria;Propionibacteriales;Propionibacteriaceae;Cutibacterium;Propionibacterium_sp._oral_taxon_193
H	3281	1420	96.7	+	0	0	55I26M2D46MD328MI60MD9MD22MD61M2D50MD254MD36MD22MD466MI14MI8MI6M71I	JX048280.1.1420_Bacteria;Actinobacteriota;Actinobacteria;Propionibacteriales;Propionibacteriaceae;Cutibacterium;bacterium_NLAE-zl-G260	CP017040.2160421.2161958_Bacteria;Actinobacteriota;Actinobacteria;Propionibacteriales;Propionibacteriaceae;Cutibacterium;Propionibacterium_sp._oral_taxon_193
H	3281	1419	95.2	+	0	0	55I26M2D36MI350MD22MD45MD10MD8MD42MD257MD44MD12MD21MD461MD46MI9M2I17M73I	JX048170.1.1419_Bacteria;Actinobacteriota;Actinobacteria;Propionibacteriales;Propionibacteriaceae;Cutibacterium;bacterium_NLAE-zl-G160	CP017040.2160421.2161958_Bacteria;Actinobacteriota;Actinobacteria;Propionibacteriales;Propionibacteriaceae;Cutibacterium;Propionibacterium_sp._oral_taxon_193
H	3281	1419	95.5	+	0	0	55I8MI59MD4MD328MI100M2D11MD7MD28MD49MD79MD99MD59MD35MD50M2D8MD455MI9M2I16M74I	JX048427.1.1419_Bacteria;Actinobacteriota;Actinobacteria;Propionibacteriales;Propionibacteriaceae;Cutibacterium;bacterium_NLAE-zl-G436	CP017040.2160421.2161958_Bacteria;Actinobacteriota;Actinobacteria;Propionibacteriales;Propionibacteriaceae;Cutibacterium;Propionibacterium_sp._oral_taxon_193
H	3281	1418	95.6	+	0	0	51I7M3I20M3D20MD11MD10MD333MI97MD21MD258MD39MD28MD451MD72MD14MI24M77I	JQ607539.1.1418_Bacteria;Actinobacteriota;Actinobacteria;Propionibacteriales;Propionibacteriaceae;Cutibacterium;bacterium_NLAE-zl-P688	CP017040.2160421.2161958_Bacteria;Actinobacteriota;Actinobacteria;Propionibacteriales;Propionibacteriaceae;Cutibacterium;Propionibacterium_sp._oral_taxon_193
H	3281	1417	96.3	+	0	0	45I10M2I24M2D374MI53MD153MD198MD52MD43MD29MD452MI9M4I12M76I	JQ607403.1.1417_Bacteria;Actinobacteriota;Actinobacteria;Propionibacteriales;Propionibacteriaceae;Cutibacterium;bacterium_NLAE-zl-P113	CP017040.2160421.2161958_Bacteria;Actinobacteriota;Actinobacteria;Propionibacteriales;Propionibacteriaceae;Cutibacterium;Propionibacterium_sp._oral_taxon_193
H	3281	1417	96.8	+	0	0	45I11MI6MI17M2D374MI97MD30MD853MI9M2I9M3I7M71I	JQ607448.1.1417_Bacteria;Actinobacteriota;Actinobacteria;Propionibacteriales;Propionibacteriaceae;Cutibacterium;bacterium_NLAE-zl-P586	CP017040.2160421.2161958_Bacteria;Actinobacteriota;Actinobacteria;Propionibacteriales;Propionibacteriaceae;Cutibacterium;Propionibacterium_sp._oral_taxon_193
H	3281	1417	96.6	+	0	0	55I26M2D374MI148MD16MD31MD45MD169MD51MD27MD503M2I12MI6M71I	JX048429.1.1417_Bacteria;Actinobacteriota;Actinobacteria;Propionibacteriales;Propionibacteriaceae;Cutibacterium;bacterium_NLAE-zl-G438	CP017040.2160421.2161958_Bacteria;Actinobacteriota;Actinobacteria;Propionibacteriales;Propionibacteriaceae;Cutibacterium;Propionibacterium_sp._oral_taxon_193
H	3281	1415	96.5	+	0	0	45I36M2D374MI990M4I13M75I	JQ607370.1.1415_Bacteria;Actinobacteriota;Actinobacteria;Propionibacteriales;Propionibacteriaceae;Cutibacterium;bacterium_NLAE-zl-P70	CP017040.2160421.2161958_Bacteria;Actinobacteriota;Actinobacteria;Propionibacteriales;Propionibacteriaceae;Cutibacterium;Propionibacterium_sp._oral_taxon_193
H	3281	1414	96.1	+	0	0	55I26M2D374MI50MD30MD9MD14MD334MD94MD361MD88MI9M2I16M74I	JX048162.1.1414_Bacteria;Actinobacteriota;Actinobacteria;Propionibacteriales;Propionibacteriaceae;Cutibacterium;bacterium_NLAE-zl-G159	CP017040.2160421.2161958_Bacteria;Actinobacteriota;Actinobacteria;Propionibacteriales;Propionibacteriaceae;Cutibacterium;Propionibacterium_sp._oral_taxon_193
H	3281	1414	95.4	+	0	0	55I26M3D44M2D330MI65MD88MD30MD807M10I16M66I	JX048452.1.1414_Bacteria;Actinobacteriota;Actinobacteria;Propionibacteriales;Propionibacteriaceae;Cutibacterium;bacterium_NLAE-zl-G464	CP017040.2160421.2161958_Bacteria;Actinobacteriota;Actinobacteria;Propionibacteriales;Propionibacteriaceae;Cutibacterium;Propionibacterium_sp._oral_taxon_193
H	3281	1414	96.3	+	0	0	51I7M3I20M2D409MD57MD325MD105MD28MD431MI9M2I9M3I7M71I	JX048551.1.1414_Bacteria;Actinobacteriota;Actinobacteria;Propionibacteriales;Propionibacteriaceae;Cutibacterium;bacterium_NLAE-zl-G215	CP017040.2160421.2161958_Bacteria;Actinobacteriota;Actinobacteria;Propionibacteriales;Propionibacteriaceae;Cutibacterium;Propionibacterium_sp._oral_taxon_193
H	3281	1412	96.8	+	0	0	42I39M2D374MI204MD94MI60MI620MI18M83I	AJ971898.1.1412_Bacteria;Actinobacteriota;Actinobacteria;Propionibacteriales;Propionibacteriaceae;Cutibacterium;Propionibacterium_sp._Ob_aa_02	CP017040.2160421.2161958_Bacteria;Actinobacteriota;Actinobacteria;Propionibacteriales;Propionibacteriaceae;Cutibacterium;Propionibacterium_sp._oral_taxon_193
H	3281	1412	96.8	+	0	0	49I14MI17M2D374MI980MI9M4I16M72I	JX006290.1.1412_Bacteria;Actinobacteriota;Actinobacteria;Propionibacteriales;Propionibacteriaceae;Cutibacterium;bacterium_NLAE-zl-H42	CP017040.2160421.2161958_Bacteria;Actinobacteriota;Actinobacteria;Propionibacteriales;Propionibacteriaceae;Cutibacterium;Propionibacterium_sp._oral_taxon_193
H	3281	1412	96.5	+	0	0	58I5MI17M2D374MI34MD112MD37MD325MD59MD61MD352MI28M73I	JX048249.1.1412_Bacteria;Actinobacteriota;Actinobacteria;Propionibacteriales;Propionibacteriaceae;Cutibacterium;bacterium_NLAE-zl-G255	CP017040.2160421.2161958_Bacteria;Actinobacteriota;Actinobacteria;Propionibacteriales;Propionibacteriaceae;Cutibacterium;Propionibacterium_sp._oral_taxon_193
H	3281	1412	96.2	+	0	0	51I7M3I66MD328MI61MD21MD15MD51MD35MD273MD52MD48MD409MD30MI6M80I	JX048440.1.1412_Bacteria;Actinobacteriota;Actinobacteria;Propionibacteriales;Propionibacteriaceae;Cutibacterium;bacterium_NLAE-zl-G451	CP017040.2160421.2161958_Bacteria;Actinobacteriota;Actinobacteria;Propionibacteriales;Propionibacteriaceae;Cutibacterium;Propionibacterium_sp._oral_taxon_193
H	3281	1411	96.1	+	0	0	54I305MI95MI587M4I104M27D285MI8M93I	GDIP01034292.1.1411_Bacteria;Actinobacteriota;Actinobacteria;Propionibacteriales;Propionibacteriaceae;Cutibacterium;Daphnia_magna	CP017040.2160421.2161958_Bacteria;Actinobacteriota;Actinobacteria;Propionibacteriales;Propionibacteriaceae;Cutibacterium;Propionibacterium_sp._oral_taxon_193
H	3281	1411	97	+	0	0	51I4M2I24M2D374MI402MD31MD547MI13M5D7M81I	JQ607320.1.1411_Bacteria;Actinobacteriota;Actinobacteria;Propionibacteriales;Propionibacteriaceae;Cutibacterium;bacterium_NLAE-zl-P503	CP017040.2160421.2161958_Bacteria;Actinobacteriota;Actinobacteria;Propionibacteriales;Propionibacteriaceae;Cutibacterium;Propionibacterium_sp._oral_taxon_193
H	3281	1411	96.3	+	0	0	58I5MI17M2D367M2D58MD41MD365MD61M2D13MD47MD403MI10M3I13M75I	JX048552.1.1411_Bacteria;Actinobacteriota;Actinobacteria;Propionibacteriales;Propionibacteriaceae;Cutibacterium;bacterium_NLAE-zl-G216	CP017040.2160421.2161958_Bacteria;Actinobacteriota;Actinobacteria;Propionibacteriales;Propionibacteriaceae;Cutibacterium;Propionibacterium_sp._oral_taxon_193
H	3281	1409	96.2	+	0	0	47I10MI21M3D376MI143M2D37MD9MD13MD210MD42MD75MD462M91I	JQ606887.1.1409_Bacteria;Actinobacteriota;Actinobacteria;Propionibacteriales;Propionibacteriaceae;Cutibacterium;bacterium_NLAE-zl-P50	CP017040.2160421.2161958_Bacteria;Actinobacteriota;Actinobacteria;Propionibacteriales;Propionibacteriaceae;Cutibacterium;Propionibacterium_sp._oral_taxon_193
H	3281	1409	96.5	+	0	0	55I14MI11M2D374MI45MD40MD450MD32MD375MD15MD9M2D24M2I10M80I	JQ607810.1.1409_Bacteria;Actinobacteriota;Actinobacteria;Propionibacteriales;Propionibacteriaceae;Cutibacterium;bacterium_NLAE-zl-C45	CP017040.2160421.2161958_Bacteria;Actinobacteriota;Actinobacteria;Propionibacteriales;Propionibacteriaceae;Cutibacterium;Propionibacterium_sp._oral_taxon_193
H	3281	1409	96.4	+	0	0	58I11MI11M2D30M2D11MD333MI89MD94MD10MD349MD438MI9M2I15M75I	JQ608304.1.1409_Bacteria;Actinobacteriota;Actinobacteria;Propionibacteriales;Propionibacteriaceae;Cutibacterium;bacterium_NLAE-zl-c614	CP017040.2160421.2161958_Bacteria;Actinobacteriota;Actinobacteria;Propionibacteriales;Propionibacteriaceae;Cutibacterium;Propionibacterium_sp._oral_taxon_193
H	3281	1409	96.7	+	0	0	53I13MD15M2D374MI966MD14M4I23M75I	JX006609.1.1409_Bacteria;Actinobacteriota;Actinobacteria;Propionibacteriales;Propionibacteriaceae;Cutibacterium;bacterium_NLAE-zl-H397	CP017040.2160421.2161958_Bacteria;Actinobacteriota;Actinobacteria;Propionibacteriales;Propionibacteriaceae;Cutibacterium;Propionibacterium_sp._oral_taxon_193
H	3281	1409	96.5	+	0	0	58I5MI17M2D356MD18MI80MD17MD30MD306MD95M2D49MD403MI5MI18M77I	JX048422.1.1409_Bacteria;Actinobacteriota;Actinobacteria;Propionibacteriales;Propionibacteriaceae;Cutibacterium;bacterium_NLAE-zl-G431	CP017040.2160421.2161958_Bacteria;Actinobacteriota;Actinobacteria;Propionibacteriales;Propionibacteriaceae;Cutibacterium;Propionibacterium_sp._oral_taxon_193
H	3281	1408	96.3	+	0	0	55I26M2D374MI102MD6MD31MD798MD43MI22M79I	JQ607642.1.1408_Bacteria;Actinobacteriota;Actinobacteria;Propionibacteriales;Propionibacteriaceae;Cutibacterium;bacterium_NLAE-zl-P825	CP017040.2160421.2161958_Bacteria;Actinobacteriota;Actinobacteria;Propionibacteriales;Propionibacteriaceae;Cutibacterium;Propionibacterium_sp._oral_taxon_193
H	3281	1408	96.4	+	0	0	58I5MI17M2D374MI45MD5MD22MD76MD398MD11MD18MD58MD294MD63M2I11M79I	JQ607771.1.1408_Bacteria;Actinobacteriota;Actinobacteria;Propionibacteriales;Propionibacteriaceae;Cutibacterium;bacterium_NLAE-zl-C28	CP017040.2160421.2161958_Bacteria;Actinobacteriota;Actinobacteria;Propionibacteriales;Propionibacteriaceae;Cutibacterium;Propionibacterium_sp._oral_taxon_193
H	3281	1407	98.5	+	0	0	129I326MI980MI101M	APCV01000002.1.1407_Bacteria;Actinobacteriota;Actinobacteria;Propionibacteriales;Propionibacteriaceae;Cutibacterium;Propionibacterium_acnes_PA2	CP017040.2160421.2161958_Bacteria;Actinobacteriota;Actinobacteria;Propionibacteriales;Propionibacteriaceae;Cutibacterium;Propionibacterium_sp._oral_taxon_193
H	3281	1407	96.8	+	0	0	55I26M2D374MI980MI9M2I16M74I	JQ607535.1.1407_Bacteria;Actinobacteriota;Actinobacteria;Propionibacteriales;Propionibacteriaceae;Cutibacterium;bacterium_NLAE-zl-P677	CP017040.2160421.2161958_Bacteria;Actinobacteriota;Actinobacteria;Propionibacteriales;Propionibacteriaceae;Cutibacterium;Propionibacterium_sp._oral_taxon_193
H	3281	1407	96.2	+	0	0	55I8MI5MI11M2D374MI80MD14MD70MD403MD51M2D310M2D9MD5MD25MD29M86I	JQ607817.1.1407_Bacteria;Actinobacteriota;Actinobacteria;Propionibacteriales;Propionibacteriaceae;Cutibacterium;bacterium_NLAE-zl-C46	CP017040.2160421.2161958_Bacteria;Actinobacteriota;Actinobacteria;Propionibacteriales;Propionibacteriaceae;Cutibacterium;Propionibacterium_sp._oral_taxon_193
H	3281	1407	96.8	+	0	0	58I5MI17M2D374MI34MD48MD64MD145MD222MD473MI18M77I	JX048289.1.1407_Bacteria;Actinobacteriota;Actinobacteria;Propionibacteriales;Propionibacteriaceae;Cutibacterium;bacterium_NLAE-zl-G226	CP017040.2160421.2161958_Bacteria;Actinobacteriota;Actinobacteria;Propionibacteriales;Propionibacteriaceae;Cutibacterium;Propionibacterium_sp._oral_taxon_193
H	3281	1405	96.4	+	0	0	47I16MI391MI980MI18M83I	JQ607643.1.1405_Bacteria;Actinobacteriota;Actinobacteria;Propionibacteriales;Propionibacteriaceae;Cutibacterium;bacterium_NLAE-zl-P809	CP017040.2160421.2161958_Bacteria;Actinobacteriota;Actinobacteria;Propionibacteriales;Propionibacteriaceae;Cutibacterium;Propionibacterium_sp._oral_taxon_193
H	3281	1405	96	+	0	0	55I400MI50MD877MD31M2D32M2I11M79I	JQ607787.1.1405_Bacteria;Actinobacteriota;Actinobacteria;Propionibacteriales;Propionibacteriaceae;Cutibacterium;bacterium_NLAE-zl-C42	CP017040.2160421.2161958_Bacteria;Actinobacteriota;Actinobacteria;Propionibacteriales;Propionibacteriaceae;Cutibacterium;Propionibacterium_sp._oral_taxon_193
H	3281	1404	96.8	+	0	0	55I26M2D374MI980MI9M4I13M75I	JQ607377.1.1404_Bacteria;Actinobacteriota;Actinobacteria;Propionibacteriales;Propionibacteriaceae;Cutibacterium;bacterium_NLAE-zl-P71	CP017040.2160421.2161958_Bacteria;Actinobacteriota;Actinobacteria;Propionibacteriales;Propionibacteriaceae;Cutibacterium;Propionibacterium_sp._oral_taxon_193
H	3281	1404	97.2	+	0	0	58I5MI17M2D374MI383MD40MD557MI9M8D7M85I	JQ607512.1.1404_Bacteria;Actinobacteriota;Actinobacteria;Propionibacteriales;Propionibacteriaceae;Cutibacterium;bacterium_NLAE-zl-P695	CP017040.2160421.2161958_Bacteria;Actinobacteriota;Actinobacteria;Propionibacteriales;Propionibacteriaceae;Cutibacterium;Propionibacterium_sp._oral_taxon_193
H	3281	1404	96.1	+	0	0	62I12MD7M3D35M4D339MI980MI5MI18M77I	JX006750.1.1404_Bacteria;Actinobacteriota;Actinobacteria;Propionibacteriales;Propionibacteriaceae;Cutibacterium;bacterium_NLAE-zl-H38	CP017040.2160421.2161958_Bacteria;Actinobacteriota;Actinobacteria;Propionibacteriales;Propionibacteriaceae;Cutibacterium;Propionibacterium_sp._oral_taxon_193
H	3281	1403	95.9	+	0	0	55I72MD328MI137MD274MD21MD30MD25MD26MD40MD427MI15M86I	JX048275.1.1403_Bacteria;Actinobacteriota;Actinobacteria;Propionibacteriales;Propionibacteriaceae;Cutibacterium;bacterium_NLAE-zl-G259	CP017040.2160421.2161958_Bacteria;Actinobacteriota;Actinobacteria;Propionibacteriales;Propionibacteriaceae;Cutibacterium;Propionibacterium_sp._oral_taxon_193
H	3281	1401	97.3	+	0	0	58I5MI17M2D374MI980MI5MI18M77I	JQ607573.1.1401_Bacteria;Actinobacteriota;Actinobacteria;Propionibacteriales;Propionibacteriaceae;Cutibacterium;bacterium_NLAE-zl-P755	CP017040.2160421.2161958_Bacteria;Actinobacteriota;Actinobacteria;Propionibacteriales;Propionibacteriaceae;Cutibacterium;Propionibacterium_sp._oral_taxon_193
H	3281	1399	97.9	+	0	0	65I16M2D374MI980MI27M74I	MF988700.1.1399_Bacteria;Actinobacteriota;Actinobacteria;Propionibacteriales;Propionibacteriaceae;Cutibacterium;Cutibacterium_acnes	CP017040.2160421.2161958_Bacteria;Actinobacteriota;Actinobacteria;Propionibacteriales;Propionibacteriaceae;Cutibacterium;Propionibacterium_sp._oral_taxon_193
H	3281	1398	98.1	+	0	0	79I376MI980MI42M59I	KJ741207.1.1398_Bacteria;Actinobacteriota;Actinobacteria;Propionibacteriales;Propionibacteriaceae;Cutibacterium;Propionibacterium_sp._B4	CP017040.2160421.2161958_Bacteria;Actinobacteriota;Actinobacteria;Propionibacteriales;Propionibacteriaceae;Cutibacterium;Propionibacterium_sp._oral_taxon_193
H	3281	1396	96.3	+	0	0	75I6M3D19MD16MD8M3D331MI43MD37MD14M2D886MI9M2I15M75I	JX048453.1.1396_Bacteria;Actinobacteriota;Actinobacteria;Propionibacteriales;Propionibacteriaceae;Cutibacterium;bacterium_NLAE-zl-G465	CP017040.2160421.2161958_Bacteria;Actinobacteriota;Actinobacteria;Propionibacteriales;Propionibacteriaceae;Cutibacterium;Propionibacterium_sp._oral_taxon_193
H	3281	1395	96.3	+	0	0	74I7M3D19MD27MD5M2D323MI546MD434MI9M2I17M73I	JX048425.1.1395_Bacteria;Actinobacteriota;Actinobacteria;Propionibacteriales;Propionibacteriaceae;Cutibacterium;bacterium_NLAE-zl-G434	CP017040.2160421.2161958_Bacteria;Actinobacteriota;Actinobacteria;Propionibacteriales;Propionibacteriaceae;Cutibacterium;Propionibacterium_sp._oral_taxon_193
H	3281	1391	98	+	0	0	61I20M2D374MI980MI5MI10M85I	JX104015.1.1391_Bacteria;Actinobacteriota;Actinobacteria;Propionibacteriales;Propionibacteriaceae;Cutibacterium;Propionibacterium_sp._S3PFS1	CP017040.2160421.2161958_Bacteria;Actinobacteriota;Actinobacteria;Propionibacteriales;Propionibacteriaceae;Cutibacterium;Propionibacterium_sp._oral_taxon_193
H	3281	1388	98	+	0	0	51I30M2D374MI982M100I	KF698183.1.1388_Bacteria;Actinobacteriota;Actinobacteria;Propionibacteriales;Propionibacteriaceae;Cutibacterium;bacterium_MB3001	CP017040.2160421.2161958_Bacteria;Actinobacteriota;Actinobacteria;Propionibacteriales;Propionibacteriaceae;Cutibacterium;Propionibacterium_sp._oral_taxon_193
H	3281	1386	97.9	+	0	0	12I69M2D374MI941M141I	FUFK010813254.1.1386_Bacteria;Actinobacteriota;Actinobacteria;Propionibacteriales;Propionibacteriaceae;Cutibacterium;metagenome	CP017040.2160421.2161958_Bacteria;Actinobacteriota;Actinobacteria;Propionibacteriales;Propionibacteriaceae;Cutibacterium;Propionibacterium_sp._oral_taxon_193
H	3281	1383	98	+	0	0	12I69M2D374MI938M144I	AY162041.1.1383_Bacteria;Actinobacteriota;Actinobacteria;Propionibacteriales;Propionibacteriaceae;Cutibacterium;actinobacterium_PI_GH2.1.C2	CP017040.2160421.2161958_Bacteria;Actinobacteriota;Actinobacteria;Propionibacteriales;Propionibacteriaceae;Cutibacterium;Propionibacterium_sp._oral_taxon_193
H	3281	1381	97.9	+	0	0	13I68M2D374MI937M145I	AJ309523.1.1381_Bacteria;Actinobacteriota;Actinobacteria;Propionibacteriales;Propionibacteriaceae;Cutibacterium;Red_Sea_bacterium_KT-2K12	CP017040.2160421.2161958_Bacteria;Actinobacteriota;Actinobacteria;Propionibacteriales;Propionibacteriaceae;Cutibacterium;Propionibacterium_sp._oral_taxon_193
H	3281	1381	97.8	+	0	0	13I68M2D374MI937M145I	AJ309527.1.1381_Bacteria;Actinobacteriota;Actinobacteria;Propionibacteriales;Propionibacteriaceae;Cutibacterium;Red_Sea_bacterium_KT-2K38	CP017040.2160421.2161958_Bacteria;Actinobacteriota;Actinobacteria;Propionibacteriales;Propionibacteriaceae;Cutibacterium;Propionibacterium_sp._oral_taxon_193
H	3281	1379	97.5	+	0	0	62I19M2D374MI367MD488MD127M100I	MG597262.1.1379_Bacteria;Actinobacteriota;Actinobacteria;Propionibacteriales;Propionibacteriaceae;Cutibacterium;Cutibacterium_acnes	CP017040.2160421.2161958_Bacteria;Actinobacteriota;Actinobacteria;Propionibacteriales;Propionibacteriaceae;Cutibacterium;Propionibacterium_sp._oral_taxon_193
H	3281	1377	98	+	0	0	50I31M2D339MD35MI969M113I	KF698189.1.1377_Bacteria;Actinobacteriota;Actinobacteria;Propionibacteriales;Propionibacteriaceae;Cutibacterium;bacterium_MB3007	CP017040.2160421.2161958_Bacteria;Actinobacteriota;Actinobacteria;Propionibacteriales;Propionibacteriaceae;Cutibacterium;Propionibacterium_sp._oral_taxon_193
H	3281	1369	97.8	+	0	0	76I5M2D374MI988M94I	JX104050.1.1369_Bacteria;Actinobacteriota;Actinobacteria;Propionibacteriales;Propionibacteriaceae;Cutibacterium;Propionibacterium_sp._S4-S6	CP017040.2160421.2161958_Bacteria;Actinobacteriota;Actinobacteria;Propionibacteriales;Propionibacteriaceae;Cutibacterium;Propionibacterium_sp._oral_taxon_193
H	3281	1368	98.2	+	0	0	85I370MI980MI18M83I	JF277165.1.1368_Bacteria;Actinobacteriota;Actinobacteria;Propionibacteriales;Propionibacteriaceae;Cutibacterium;Cutibacterium_acnes	CP017040.2160421.2161958_Bacteria;Actinobacteriota;Actinobacteria;Propionibacteriales;Propionibacteriaceae;Cutibacterium;Propionibacterium_sp._oral_taxon_193
H	3281	1367	98	+	0	0	76I5M2D374MI980MI6M95I	HG977229.7.1373_Bacteria;Actinobacteriota;Actinobacteria;Propionibacteriales;Propionibacteriaceae;Cutibacterium;bacterium_EM-2014-21	CP017040.2160421.2161958_Bacteria;Actinobacteriota;Actinobacteria;Propionibacteriales;Propionibacteriaceae;Cutibacterium;Propionibacterium_sp._oral_taxon_193
H	3281	1367	98	+	0	0	76I5M2D374MI980MI6M95I	HG977230.5.1371_Bacteria;Actinobacteriota;Actinobacteria;Propionibacteriales;Propionibacteriaceae;Cutibacterium;bacterium_EM-2014-22	CP017040.2160421.2161958_Bacteria;Actinobacteriota;Actinobacteria;Propionibacteriales;Propionibacteriaceae;Cutibacterium;Propionibacterium_sp._oral_taxon_193
H	3281	1366	100	+	0	0	=	LC414574.1.1366_Bacteria;Actinobacteriota;Actinobacteria;Propionibacteriales;Propionibacteriaceae;Cutibacterium;Cutibacterium_sp.	CP017040.2160421.2161958_Bacteria;Actinobacteriota;Actinobacteria;Propionibacteriales;Propionibacteriaceae;Cutibacterium;Propionibacterium_sp._oral_taxon_193
H	3281	1365	97.8	+	0	0	75I6M2D374MI983M99I	JX104049.1.1365_Bacteria;Actinobacteriota;Actinobacteria;Propionibacteriales;Propionibacteriaceae;Cutibacterium;Propionibacterium_sp._S4-S3	CP017040.2160421.2161958_Bacteria;Actinobacteriota;Actinobacteria;Propionibacteriales;Propionibacteriaceae;Cutibacterium;Propionibacterium_sp._oral_taxon_193
H	3281	1359	97.5	+	0	0	75I6M2D37MD267MI69MI96MD45MD117MI129MI588M105I	AB264622.1.1359_Bacteria;Actinobacteriota;Actinobacteria;Propionibacteriales;Propionibacteriaceae;Cutibacterium;Propionibacterium_sp._S555a	CP017040.2160421.2161958_Bacteria;Actinobacteriota;Actinobacteria;Propionibacteriales;Propionibacteriaceae;Cutibacterium;Propionibacterium_sp._oral_taxon_193
H	3281	1359	97.6	+	0	0	5I76M2D353M2I19MI191M3I718M170I	M29560.1.1359_Bacteria;Actinobacteriota;Actinobacteria;Propionibacteriales;Propionibacteriaceae;Cutibacterium;Mycobacterium_chitae	CP017040.2160421.2161958_Bacteria;Actinobacteriota;Actinobacteria;Propionibacteriales;Propionibacteriaceae;Cutibacterium;Propionibacterium_sp._oral_taxon_193
H	3281	1358	97.5	+	0	0	76I5M2D37MD267MI69MI96MD45MD117MI129MI588M105I	LF134614.2.1359_Bacteria;Actinobacteriota;Actinobacteria;Propionibacteriales;Propionibacteriaceae;Cutibacterium;Propionibacterium_sp._S555a	CP017040.2160421.2161958_Bacteria;Actinobacteriota;Actinobacteria;Propionibacteriales;Propionibacteriaceae;Cutibacterium;Propionibacterium_sp._oral_taxon_193
H	3281	1358	97.5	+	0	0	76I5M2D37MD267MI69MI96MD45MD117MI129MI588M105I	LF136646.2.1359_Bacteria;Actinobacteriota;Actinobacteria;Propionibacteriales;Propionibacteriaceae;Cutibacterium;Propionibacterium_sp._S555a	CP017040.2160421.2161958_Bacteria;Actinobacteriota;Actinobacteria;Propionibacteriales;Propionibacteriaceae;Cutibacterium;Propionibacterium_sp._oral_taxon_193
H	3281	1358	97.5	+	0	0	76I5M2D37MD267MI69MI96MD45MD117MI129MI588M105I	LG086183.2.1359_Bacteria;Actinobacteriota;Actinobacteria;Propionibacteriales;Propionibacteriaceae;Cutibacterium;Propionibacterium_sp.	CP017040.2160421.2161958_Bacteria;Actinobacteriota;Actinobacteria;Propionibacteriales;Propionibacteriaceae;Cutibacterium;Propionibacterium_sp._oral_taxon_193
H	3281	1358	97.5	+	0	0	76I5M2D37MD267MI69MI96MD45MD117MI129MI588M105I	LG104992.2.1359_Bacteria;Actinobacteriota;Actinobacteria;Propionibacteriales;Propionibacteriaceae;Cutibacterium;Propionibacterium_sp._S555a	CP017040.2160421.2161958_Bacteria;Actinobacteriota;Actinobacteria;Propionibacteriales;Propionibacteriaceae;Cutibacterium;Propionibacterium_sp._oral_taxon_193
H	3281	1358	97.5	+	0	0	76I5M2D37MD267MI69MI96MD45MD117MI129MI588M105I	LV536133.2.1359_Bacteria;Actinobacteriota;Actinobacteria;Propionibacteriales;Propionibacteriaceae;Cutibacterium;Propionibacterium_sp._S555a	CP017040.2160421.2161958_Bacteria;Actinobacteriota;Actinobacteria;Propionibacteriales;Propionibacteriaceae;Cutibacterium;Propionibacterium_sp._oral_taxon_193
H	3281	1358	97.5	+	0	0	76I5M2D37MD267MI69MI96MD45MD117MI129MI588M105I	LY337959.2.1359_Bacteria;Actinobacteriota;Actinobacteria;Propionibacteriales;Propionibacteriaceae;Cutibacterium;Propionibacterium_sp._S555a	CP017040.2160421.2161958_Bacteria;Actinobacteriota;Actinobacteria;Propionibacteriales;Propionibacteriaceae;Cutibacterium;Propionibacterium_sp._oral_taxon_193
H	3281	1356	98.2	+	0	0	84I371MI980MI5M96I	KR232875.1.1356_Bacteria;Actinobacteriota;Actinobacteria;Propionibacteriales;Propionibacteriaceae;Cutibacterium;Staphylococcus_sp._S34	CP017040.2160421.2161958_Bacteria;Actinobacteriota;Actinobacteria;Propionibacteriales;Propionibacteriaceae;Cutibacterium;Propionibacterium_sp._oral_taxon_193
H	3281	1355	97.6	+	0	0	77I378MI977M105I	MG597269.1.1355_Bacteria;Actinobacteriota;Actinobacteria;Propionibacteriales;Propionibacteriaceae;Cutibacterium;Cutibacterium_acnes	CP017040.2160421.2161958_Bacteria;Actinobacteriota;Actinobacteria;Propionibacteriales;Propionibacteriaceae;Cutibacterium;Propionibacterium_sp._oral_taxon_193
H	3281	1350	98	+	0	0	75I6M2D374MI968M114I	LC341274.1.1350_Bacteria;Actinobacteriota;Actinobacteria;Propionibacteriales;Propionibacteriaceae;Cutibacterium;Cutibacterium_acnes	CP017040.2160421.2161958_Bacteria;Actinobacteriota;Actinobacteria;Propionibacteriales;Propionibacteriaceae;Cutibacterium;Propionibacterium_sp._oral_taxon_193
H	3281	1350	98	+	0	0	75I6M2D374MI968M114I	LC341275.1.1350_Bacteria;Actinobacteriota;Actinobacteria;Propionibacteriales;Propionibacteriaceae;Cutibacterium;Cutibacterium_acnes	CP017040.2160421.2161958_Bacteria;Actinobacteriota;Actinobacteria;Propionibacteriales;Propionibacteriaceae;Cutibacterium;Propionibacterium_sp._oral_taxon_193
H	3281	1350	98	+	0	0	75I6M2D374MI968M114I	LC341276.1.1350_Bacteria;Actinobacteriota;Actinobacteria;Propionibacteriales;Propionibacteriaceae;Cutibacterium;Cutibacterium_acnes	CP017040.2160421.2161958_Bacteria;Actinobacteriota;Actinobacteria;Propionibacteriales;Propionibacteriaceae;Cutibacterium;Propionibacterium_sp._oral_taxon_193
H	3281	1350	98	+	0	0	75I6M2D374MI968M114I	LC341277.1.1350_Bacteria;Actinobacteriota;Actinobacteria;Propionibacteriales;Propionibacteriaceae;Cutibacterium;Cutibacterium_acnes	CP017040.2160421.2161958_Bacteria;Actinobacteriota;Actinobacteria;Propionibacteriales;Propionibacteriaceae;Cutibacterium;Propionibacterium_sp._oral_taxon_193
H	3281	1350	98.1	+	0	0	75I6M2D374MI968M114I	LC341279.1.1350_Bacteria;Actinobacteriota;Actinobacteria;Propionibacteriales;Propionibacteriaceae;Cutibacterium;Cutibacterium_acnes	CP017040.2160421.2161958_Bacteria;Actinobacteriota;Actinobacteria;Propionibacteriales;Propionibacteriaceae;Cutibacterium;Propionibacterium_sp._oral_taxon_193
H	3281	1350	98.1	+	0	0	75I6M2D374MI968M114I	LC341280.1.1350_Bacteria;Actinobacteriota;Actinobacteria;Propionibacteriales;Propionibacteriaceae;Cutibacterium;Cutibacterium_acnes	CP017040.2160421.2161958_Bacteria;Actinobacteriota;Actinobacteria;Propionibacteriales;Propionibacteriaceae;Cutibacterium;Propionibacterium_sp._oral_taxon_193
H	3281	1349	100	+	0	0	=	LC341281.1.1349_Bacteria;Actinobacteriota;Actinobacteria;Propionibacteriales;Propionibacteriaceae;Cutibacterium;Cutibacterium_acnes	CP017040.2160421.2161958_Bacteria;Actinobacteriota;Actinobacteria;Propionibacteriales;Propionibacteriaceae;Cutibacterium;Propionibacterium_sp._oral_taxon_193
H	3281	1347	97.9	+	0	0	81I374MI139MD17MD13MD750MD50M113I	MG597267.1.1347_Bacteria;Actinobacteriota;Actinobacteria;Propionibacteriales;Propionibacteriaceae;Cutibacterium;Cutibacterium_acnes	CP017040.2160421.2161958_Bacteria;Actinobacteriota;Actinobacteria;Propionibacteriales;Propionibacteriaceae;Cutibacterium;Propionibacterium_sp._oral_taxon_193
H	3281	1346	98.1	+	0	0	32I49M2D374MI921M161I	AY741056.1.1346_Bacteria;Actinobacteriota;Actinobacteria;Propionibacteriales;Propionibacteriaceae;Cutibacterium;Cutibacterium_acnes	CP017040.2160421.2161958_Bacteria;Actinobacteriota;Actinobacteria;Propionibacteriales;Propionibacteriaceae;Cutibacterium;Propionibacterium_sp._oral_taxon_193
H	3281	1346	98.1	+	0	0	32I49M2D374MI921M161I	AY741057.1.1346_Bacteria;Actinobacteriota;Actinobacteria;Propionibacteriales;Propionibacteriaceae;Cutibacterium;Cutibacterium_acnes	CP017040.2160421.2161958_Bacteria;Actinobacteriota;Actinobacteria;Propionibacteriales;Propionibacteriaceae;Cutibacterium;Propionibacterium_sp._oral_taxon_193
H	3281	1346	98.1	+	0	0	32I49M2D374MI921M161I	AY741058.1.1346_Bacteria;Actinobacteriota;Actinobacteria;Propionibacteriales;Propionibacteriaceae;Cutibacterium;Cutibacterium_acnes	CP017040.2160421.2161958_Bacteria;Actinobacteriota;Actinobacteria;Propionibacteriales;Propionibacteriaceae;Cutibacterium;Propionibacterium_sp._oral_taxon_193
H	3281	1346	98.1	+	0	0	32I49M2D374MI921M161I	AY741059.1.1346_Bacteria;Actinobacteriota;Actinobacteria;Propionibacteriales;Propionibacteriaceae;Cutibacterium;Cutibacterium_acnes	CP017040.2160421.2161958_Bacteria;Actinobacteriota;Actinobacteria;Propionibacteriales;Propionibacteriaceae;Cutibacterium;Propionibacterium_sp._oral_taxon_193
H	3281	1346	98.4	+	0	0	122I333MI253MD727MI32M69I	JN714991.1.1346_Bacteria;Actinobacteriota;Actinobacteria;Propionibacteriales;Propionibacteriaceae;Cutibacterium;Cutibacterium_acnes	CP017040.2160421.2161958_Bacteria;Actinobacteriota;Actinobacteria;Propionibacteriales;Propionibacteriaceae;Cutibacterium;Propionibacterium_sp._oral_taxon_193
H	3281	1346	97.7	+	0	0	83I372MI259MD52MD80MD580M111I	MG597265.1.1346_Bacteria;Actinobacteriota;Actinobacteria;Propionibacteriales;Propionibacteriaceae;Cutibacterium;Cutibacterium_acnes	CP017040.2160421.2161958_Bacteria;Actinobacteriota;Actinobacteria;Propionibacteriales;Propionibacteriaceae;Cutibacterium;Propionibacterium_sp._oral_taxon_193
H	3281	1346	98	+	0	0	78I377MI969M113I	MG597274.1.1346_Bacteria;Actinobacteriota;Actinobacteria;Propionibacteriales;Propionibacteriaceae;Cutibacterium;Cutibacterium_acnes	CP017040.2160421.2161958_Bacteria;Actinobacteriota;Actinobacteria;Propionibacteriales;Propionibacteriaceae;Cutibacterium;Propionibacterium_sp._oral_taxon_193
H	3281	1342	98.2	+	0	0	81I374MI968M114I	MG597261.1.1342_Bacteria;Actinobacteriota;Actinobacteria;Propionibacteriales;Propionibacteriaceae;Cutibacterium;Cutibacterium_acnes	CP017040.2160421.2161958_Bacteria;Actinobacteriota;Actinobacteria;Propionibacteriales;Propionibacteriaceae;Cutibacterium;Propionibacterium_sp._oral_taxon_193
H	3281	1342	98.2	+	0	0	81I374MI968M114I	MG597263.1.1342_Bacteria;Actinobacteriota;Actinobacteria;Propionibacteriales;Propionibacteriaceae;Cutibacterium;Cutibacterium_acnes	CP017040.2160421.2161958_Bacteria;Actinobacteriota;Actinobacteria;Propionibacteriales;Propionibacteriaceae;Cutibacterium;Propionibacterium_sp._oral_taxon_193
H	3281	1335	98.1	+	0	0	85I370MI965M117I	JF289271.1.1335_Bacteria;Actinobacteriota;Actinobacteria;Propionibacteriales;Propionibacteriaceae;Cutibacterium;Cutibacterium_acnes	CP017040.2160421.2161958_Bacteria;Actinobacteriota;Actinobacteria;Propionibacteriales;Propionibacteriaceae;Cutibacterium;Propionibacterium_sp._oral_taxon_193
H	3281	1325	96.3	+	0	0	112I315M2I15MI10M5I45MI12MI42MI54MI67MI6MI744MI15M86I	LF134605.2.1326_Bacteria;Actinobacteriota;Actinobacteria;Propionibacteriales;Propionibacteriaceae;Cutibacterium;Cutibacterium_acnes	CP017040.2160421.2161958_Bacteria;Actinobacteriota;Actinobacteria;Propionibacteriales;Propionibacteriaceae;Cutibacterium;Propionibacterium_sp._oral_taxon_193
H	3281	1325	96.3	+	0	0	112I315M2I15MI10M5I45MI12MI42MI54MI67MI6MI744MI15M86I	LF136637.2.1326_Bacteria;Actinobacteriota;Actinobacteria;Propionibacteriales;Propionibacteriaceae;Cutibacterium;Cutibacterium_acnes	CP017040.2160421.2161958_Bacteria;Actinobacteriota;Actinobacteria;Propionibacteriales;Propionibacteriaceae;Cutibacterium;Propionibacterium_sp._oral_taxon_193
H	3281	1325	96.3	+	0	0	112I315M2I15MI10M5I45MI12MI42MI54MI67MI6MI744MI15M86I	LF652211.2.1326_Bacteria;Actinobacteriota;Actinobacteria;Propionibacteriales;Propionibacteriaceae;Cutibacterium;Cutibacterium_acnes	CP017040.2160421.2161958_Bacteria;Actinobacteriota;Actinobacteria;Propionibacteriales;Propionibacteriaceae;Cutibacterium;Propionibacterium_sp._oral_taxon_193
H	3281	1325	96.3	+	0	0	112I315M2I15MI10M5I45MI12MI42MI54MI67MI6MI744MI15M86I	LG104983.2.1326_Bacteria;Actinobacteriota;Actinobacteria;Propionibacteriales;Propionibacteriaceae;Cutibacterium;Cutibacterium_acnes	CP017040.2160421.2161958_Bacteria;Actinobacteriota;Actinobacteria;Propionibacteriales;Propionibacteriaceae;Cutibacterium;Propionibacterium_sp._oral_taxon_193
H	3281	1325	96.3	+	0	0	112I315M2I15MI10M5I45MI12MI42MI54MI67MI6MI744MI15M86I	LV536124.2.1326_Bacteria;Actinobacteriota;Actinobacteria;Propionibacteriales;Propionibacteriaceae;Cutibacterium;Cutibacterium_acnes	CP017040.2160421.2161958_Bacteria;Actinobacteriota;Actinobacteria;Propionibacteriales;Propionibacteriaceae;Cutibacterium;Propionibacterium_sp._oral_taxon_193
H	3281	1325	96.3	+	0	0	112I315M2I15MI10M5I45MI12MI42MI54MI67MI6MI744MI15M86I	LY337950.2.1326_Bacteria;Actinobacteriota;Actinobacteria;Propionibacteriales;Propionibacteriaceae;Cutibacterium;Cutibacterium_acnes	CP017040.2160421.2161958_Bacteria;Actinobacteriota;Actinobacteria;Propionibacteriales;Propionibacteriaceae;Cutibacterium;Propionibacterium_sp._oral_taxon_193
H	3281	1322	98.5	+	0	0	113I342MI980M102I	JX104016.1.1322_Bacteria;Actinobacteriota;Actinobacteria;Propionibacteriales;Propionibacteriaceae;Cutibacterium;Propionibacterium_sp._S3PFS2	CP017040.2160421.2161958_Bacteria;Actinobacteriota;Actinobacteria;Propionibacteriales;Propionibacteriaceae;Cutibacterium;Propionibacterium_sp._oral_taxon_193
H	3281	1320	98	+	0	0	59I22M2D374MI922M160I	AB540664.1.1320_Bacteria;Actinobacteriota;Actinobacteria;Propionibacteriales;Propionibacteriaceae;Cutibacterium;Cutibacterium_acnes	CP017040.2160421.2161958_Bacteria;Actinobacteriota;Actinobacteria;Propionibacteriales;Propionibacteriaceae;Cutibacterium;Propionibacterium_sp._oral_taxon_193
H	3281	1309	98.3	+	0	0	109I346MI298MD664M120I	JF430009.1.1309_Bacteria;Actinobacteriota;Actinobacteria;Propionibacteriales;Propionibacteriaceae;Cutibacterium;Cutibacterium_acnes	CP017040.2160421.2161958_Bacteria;Actinobacteriota;Actinobacteria;Propionibacteriales;Propionibacteriaceae;Cutibacterium;Propionibacterium_sp._oral_taxon_193
H	3281	1306	98.4	+	0	0	118I337MI969M113I	JF289272.1.1306_Bacteria;Actinobacteriota;Actinobacteria;Propionibacteriales;Propionibacteriaceae;Cutibacterium;Cutibacterium_acnes	CP017040.2160421.2161958_Bacteria;Actinobacteriota;Actinobacteria;Propionibacteriales;Propionibacteriaceae;Cutibacterium;Propionibacterium_sp._oral_taxon_193
H	3281	1301	97.8	+	0	0	77I378MI923M159I	MF423962.1.1301_Bacteria;Actinobacteriota;Actinobacteria;Propionibacteriales;Propionibacteriaceae;Cutibacterium;Cutibacterium_acnes	CP017040.2160421.2161958_Bacteria;Actinobacteriota;Actinobacteria;Propionibacteriales;Propionibacteriaceae;Cutibacterium;Propionibacterium_sp._oral_taxon_193
H	3281	1297	98	+	0	0	122I333MI123MI240MD27MD572M119I	JN714992.1.1297_Bacteria;Actinobacteriota;Actinobacteria;Propionibacteriales;Propionibacteriaceae;Cutibacterium;Cutibacterium_acnes	CP017040.2160421.2161958_Bacteria;Actinobacteriota;Actinobacteria;Propionibacteriales;Propionibacteriaceae;Cutibacterium;Propionibacterium_sp._oral_taxon_193
H	3281	1295	98.4	+	0	0	121I334MI961M121I	JF430010.1.1295_Bacteria;Actinobacteriota;Actinobacteria;Propionibacteriales;Propionibacteriaceae;Cutibacterium;Cutibacterium_acnes	CP017040.2160421.2161958_Bacteria;Actinobacteriota;Actinobacteria;Propionibacteriales;Propionibacteriaceae;Cutibacterium;Propionibacterium_sp._oral_taxon_193
H	3281	1290	97.9	+	0	0	122I333MI456M2D27MD471M128I	JN700230.1.1290_Bacteria;Actinobacteriota;Actinobacteria;Propionibacteriales;Propionibacteriaceae;Cutibacterium;Cutibacterium_acnes	CP017040.2160421.2161958_Bacteria;Actinobacteriota;Actinobacteria;Propionibacteriales;Propionibacteriaceae;Cutibacterium;Propionibacterium_sp._oral_taxon_193
H	3281	1290	97.9	+	0	0	122I333MI456M2D27MD471M128I	JN700232.1.1290_Bacteria;Actinobacteriota;Actinobacteria;Propionibacteriales;Propionibacteriaceae;Cutibacterium;Cutibacterium_acnes	CP017040.2160421.2161958_Bacteria;Actinobacteriota;Actinobacteria;Propionibacteriales;Propionibacteriaceae;Cutibacterium;Propionibacterium_sp._oral_taxon_193
H	3281	1290	97.9	+	0	0	122I333MI456M2D27MD471M128I	JN700233.1.1290_Bacteria;Actinobacteriota;Actinobacteria;Propionibacteriales;Propionibacteriaceae;Cutibacterium;Cutibacterium_acnes	CP017040.2160421.2161958_Bacteria;Actinobacteriota;Actinobacteria;Propionibacteriales;Propionibacteriaceae;Cutibacterium;Propionibacterium_sp._oral_taxon_193
H	3281	1290	96.2	+	0	0	55I400MI339MD57MD20MD11M2D6MD451M198I	JX048111.1.1290_Bacteria;Actinobacteriota;Actinobacteria;Propionibacteriales;Propionibacteriaceae;Cutibacterium;bacterium_NLAE-zl-G31	CP017040.2160421.2161958_Bacteria;Actinobacteriota;Actinobacteria;Propionibacteriales;Propionibacteriaceae;Cutibacterium;Propionibacterium_sp._oral_taxon_193
H	3281	1287	98.4	+	0	0	122I333MI954M128I	JN700216.1.1287_Bacteria;Actinobacteriota;Actinobacteria;Propionibacteriales;Propionibacteriaceae;Cutibacterium;Cutibacterium_acnes	CP017040.2160421.2161958_Bacteria;Actinobacteriota;Actinobacteria;Propionibacteriales;Propionibacteriaceae;Cutibacterium;Propionibacterium_sp._oral_taxon_193
H	3281	1287	98.4	+	0	0	122I333MI954M128I	JN700217.1.1287_Bacteria;Actinobacteriota;Actinobacteria;Propionibacteriales;Propionibacteriaceae;Cutibacterium;Cutibacterium_acnes	CP017040.2160421.2161958_Bacteria;Actinobacteriota;Actinobacteria;Propionibacteriales;Propionibacteriaceae;Cutibacterium;Propionibacterium_sp._oral_taxon_193
H	3281	1287	98.4	+	0	0	122I333MI954M128I	JN700218.1.1287_Bacteria;Actinobacteriota;Actinobacteria;Propionibacteriales;Propionibacteriaceae;Cutibacterium;Cutibacterium_acnes	CP017040.2160421.2161958_Bacteria;Actinobacteriota;Actinobacteria;Propionibacteriales;Propionibacteriaceae;Cutibacterium;Propionibacterium_sp._oral_taxon_193
H	3281	1287	98.4	+	0	0	122I333MI954M128I	JN700221.1.1287_Bacteria;Actinobacteriota;Actinobacteria;Propionibacteriales;Propionibacteriaceae;Cutibacterium;Cutibacterium_acnes	CP017040.2160421.2161958_Bacteria;Actinobacteriota;Actinobacteria;Propionibacteriales;Propionibacteriaceae;Cutibacterium;Propionibacterium_sp._oral_taxon_193
H	3281	1287	98.4	+	0	0	122I333MI954M128I	JN700222.1.1287_Bacteria;Actinobacteriota;Actinobacteria;Propionibacteriales;Propionibacteriaceae;Cutibacterium;Cutibacterium_acnes	CP017040.2160421.2161958_Bacteria;Actinobacteriota;Actinobacteria;Propionibacteriales;Propionibacteriaceae;Cutibacterium;Propionibacterium_sp._oral_taxon_193
H	3281	1287	98.2	+	0	0	122I333MI954M128I	JN700223.1.1287_Bacteria;Actinobacteriota;Actinobacteria;Propionibacteriales;Propionibacteriaceae;Cutibacterium;Cutibacterium_acnes	CP017040.2160421.2161958_Bacteria;Actinobacteriota;Actinobacteria;Propionibacteriales;Propionibacteriaceae;Cutibacterium;Propionibacterium_sp._oral_taxon_193
H	3281	1287	98.4	+	0	0	122I333MI954M128I	JN700224.1.1287_Bacteria;Actinobacteriota;Actinobacteria;Propionibacteriales;Propionibacteriaceae;Cutibacterium;Cutibacterium_acnes	CP017040.2160421.2161958_Bacteria;Actinobacteriota;Actinobacteria;Propionibacteriales;Propionibacteriaceae;Cutibacterium;Propionibacterium_sp._oral_taxon_193
H	3281	1287	98.4	+	0	0	122I333MI954M128I	JN700225.1.1287_Bacteria;Actinobacteriota;Actinobacteria;Propionibacteriales;Propionibacteriaceae;Cutibacterium;Cutibacterium_acnes	CP017040.2160421.2161958_Bacteria;Actinobacteriota;Actinobacteria;Propionibacteriales;Propionibacteriaceae;Cutibacterium;Propionibacterium_sp._oral_taxon_193
H	3281	1287	98.4	+	0	0	122I333MI954M128I	JN700226.1.1287_Bacteria;Actinobacteriota;Actinobacteria;Propionibacteriales;Propionibacteriaceae;Cutibacterium;Cutibacterium_acnes	CP017040.2160421.2161958_Bacteria;Actinobacteriota;Actinobacteria;Propionibacteriales;Propionibacteriaceae;Cutibacterium;Propionibacterium_sp._oral_taxon_193
H	3281	1287	98.4	+	0	0	122I333MI954M128I	JN700227.1.1287_Bacteria;Actinobacteriota;Actinobacteria;Propionibacteriales;Propionibacteriaceae;Cutibacterium;Cutibacterium_acnes	CP017040.2160421.2161958_Bacteria;Actinobacteriota;Actinobacteria;Propionibacteriales;Propionibacteriaceae;Cutibacterium;Propionibacterium_sp._oral_taxon_193
H	3281	1287	98.4	+	0	0	122I333MI954M128I	JN700228.1.1287_Bacteria;Actinobacteriota;Actinobacteria;Propionibacteriales;Propionibacteriaceae;Cutibacterium;Cutibacterium_acnes	CP017040.2160421.2161958_Bacteria;Actinobacteriota;Actinobacteria;Propionibacteriales;Propionibacteriaceae;Cutibacterium;Propionibacterium_sp._oral_taxon_193
H	3281	1287	98.4	+	0	0	122I333MI954M128I	JN700229.1.1287_Bacteria;Actinobacteriota;Actinobacteria;Propionibacteriales;Propionibacteriaceae;Cutibacterium;Cutibacterium_acnes	CP017040.2160421.2161958_Bacteria;Actinobacteriota;Actinobacteria;Propionibacteriales;Propionibacteriaceae;Cutibacterium;Propionibacterium_sp._oral_taxon_193
H	3281	1287	98.4	+	0	0	122I333MI954M128I	JN700231.1.1287_Bacteria;Actinobacteriota;Actinobacteria;Propionibacteriales;Propionibacteriaceae;Cutibacterium;Cutibacterium_acnes	CP017040.2160421.2161958_Bacteria;Actinobacteriota;Actinobacteria;Propionibacteriales;Propionibacteriaceae;Cutibacterium;Propionibacterium_sp._oral_taxon_193
H	3281	1287	98.4	+	0	0	122I333MI954M128I	JN700234.1.1287_Bacteria;Actinobacteriota;Actinobacteria;Propionibacteriales;Propionibacteriaceae;Cutibacterium;Cutibacterium_acnes	CP017040.2160421.2161958_Bacteria;Actinobacteriota;Actinobacteria;Propionibacteriales;Propionibacteriaceae;Cutibacterium;Propionibacterium_sp._oral_taxon_193
H	3281	1287	98.4	+	0	0	122I333MI954M128I	JN700235.1.1287_Bacteria;Actinobacteriota;Actinobacteria;Propionibacteriales;Propionibacteriaceae;Cutibacterium;Cutibacterium_acnes	CP017040.2160421.2161958_Bacteria;Actinobacteriota;Actinobacteria;Propionibacteriales;Propionibacteriaceae;Cutibacterium;Propionibacterium_sp._oral_taxon_193
H	3281	1287	98.4	+	0	0	122I333MI954M128I	JN700236.1.1287_Bacteria;Actinobacteriota;Actinobacteria;Propionibacteriales;Propionibacteriaceae;Cutibacterium;Cutibacterium_acnes	CP017040.2160421.2161958_Bacteria;Actinobacteriota;Actinobacteria;Propionibacteriales;Propionibacteriaceae;Cutibacterium;Propionibacterium_sp._oral_taxon_193
H	3281	1286	97.8	+	0	0	67I14M2D374MI125MD23MD746M188I	KY674866.1.1286_Bacteria;Actinobacteriota;Actinobacteria;Propionibacteriales;Propionibacteriaceae;Cutibacterium;Cutibacterium_acnes	CP017040.2160421.2161958_Bacteria;Actinobacteriota;Actinobacteria;Propionibacteriales;Propionibacteriaceae;Cutibacterium;Propionibacterium_sp._oral_taxon_193
H	3281	1285	98.1	+	0	0	102I307MD46MI65MI41MD824M151I	AF146370.1.1285_Bacteria;Actinobacteriota;Actinobacteria;Propionibacteriales;Propionibacteriaceae;Cutibacterium;Cutibacterium_acnes	CP017040.2160421.2161958_Bacteria;Actinobacteriota;Actinobacteria;Propionibacteriales;Propionibacteriaceae;Cutibacterium;Propionibacterium_sp._oral_taxon_193
H	3281	1284	97.9	+	0	0	65I16M2D374MI892M190I	KY674865.1.1284_Bacteria;Actinobacteriota;Actinobacteria;Propionibacteriales;Propionibacteriaceae;Cutibacterium;Cutibacterium_acnes	CP017040.2160421.2161958_Bacteria;Actinobacteriota;Actinobacteria;Propionibacteriales;Propionibacteriaceae;Cutibacterium;Propionibacterium_sp._oral_taxon_193
H	3281	1282	98	+	0	0	75I6M2D374MI900M182I	EU888516.1.1282_Bacteria;Actinobacteriota;Actinobacteria;Propionibacteriales;Propionibacteriaceae;Cutibacterium;Cutibacterium_acnes	CP017040.2160421.2161958_Bacteria;Actinobacteriota;Actinobacteria;Propionibacteriales;Propionibacteriaceae;Cutibacterium;Propionibacterium_sp._oral_taxon_193
H	3281	1281	97.9	+	0	0	72I10MD373MI897M185I	EU373532.1.1281_Bacteria;Actinobacteriota;Actinobacteria;Propionibacteriales;Propionibacteriaceae;Cutibacterium;Cutibacterium_acnes	CP017040.2160421.2161958_Bacteria;Actinobacteriota;Actinobacteria;Propionibacteriales;Propionibacteriaceae;Cutibacterium;Propionibacterium_sp._oral_taxon_193
H	3281	1281	97.7	+	0	0	72I10MD373MI897M185I	KM099451.1.1281_Bacteria;Actinobacteriota;Actinobacteria;Propionibacteriales;Propionibacteriaceae;Cutibacterium;Cutibacterium_acnes	CP017040.2160421.2161958_Bacteria;Actinobacteriota;Actinobacteria;Propionibacteriales;Propionibacteriaceae;Cutibacterium;Propionibacterium_sp._oral_taxon_193
H	3281	1280	97.9	+	0	0	12I69M2D374MI835M247I	ADXR01000033.400.1679_Bacteria;Actinobacteriota;Actinobacteria;Propionibacteriales;Propionibacteriaceae;Cutibacterium;Propionibacterium_acnes_HL072PA2	CP017040.2160421.2161958_Bacteria;Actinobacteriota;Actinobacteria;Propionibacteriales;Propionibacteriaceae;Cutibacterium;Propionibacterium_sp._oral_taxon_193
H	3281	1280	97.1	+	0	0	72I10MD373MI816MI80M185I	KM099449.1.1280_Bacteria;Actinobacteriota;Actinobacteria;Propionibacteriales;Propionibacteriaceae;Cutibacterium;Cutibacterium_acnes	CP017040.2160421.2161958_Bacteria;Actinobacteriota;Actinobacteria;Propionibacteriales;Propionibacteriaceae;Cutibacterium;Propionibacterium_sp._oral_taxon_193
H	3281	1276	97.4	+	0	0	72I10MD373MI892M190I	KM099455.1.1276_Bacteria;Actinobacteriota;Actinobacteria;Propionibacteriales;Propionibacteriaceae;Cutibacterium;Cutibacterium_acnes	CP017040.2160421.2161958_Bacteria;Actinobacteriota;Actinobacteria;Propionibacteriales;Propionibacteriaceae;Cutibacterium;Propionibacterium_sp._oral_taxon_193
H	3281	1276	97.6	+	0	0	77I5MD373MI897M185I	KM099457.1.1276_Bacteria;Actinobacteriota;Actinobacteria;Propionibacteriales;Propionibacteriaceae;Cutibacterium;Cutibacterium_acnes	CP017040.2160421.2161958_Bacteria;Actinobacteriota;Actinobacteria;Propionibacteriales;Propionibacteriaceae;Cutibacterium;Propionibacterium_sp._oral_taxon_193
H	3281	1276	97.3	+	0	0	77I5MD373MI897M185I	KM099459.1.1276_Bacteria;Actinobacteriota;Actinobacteria;Propionibacteriales;Propionibacteriaceae;Cutibacterium;Cutibacterium_acnes	CP017040.2160421.2161958_Bacteria;Actinobacteriota;Actinobacteria;Propionibacteriales;Propionibacteriaceae;Cutibacterium;Propionibacterium_sp._oral_taxon_193
H	3281	1275	98.4	+	0	0	122I333MI942M140I	JN714989.1.1275_Bacteria;Actinobacteriota;Actinobacteria;Propionibacteriales;Propionibacteriaceae;Cutibacterium;Cutibacterium_acnes	CP017040.2160421.2161958_Bacteria;Actinobacteriota;Actinobacteria;Propionibacteriales;Propionibacteriaceae;Cutibacterium;Propionibacterium_sp._oral_taxon_193
H	3281	1275	98.4	+	0	0	122I333MI942M140I	JN714990.1.1275_Bacteria;Actinobacteriota;Actinobacteria;Propionibacteriales;Propionibacteriaceae;Cutibacterium;Cutibacterium_acnes	CP017040.2160421.2161958_Bacteria;Actinobacteriota;Actinobacteria;Propionibacteriales;Propionibacteriaceae;Cutibacterium;Propionibacterium_sp._oral_taxon_193
H	3281	1275	98.4	+	0	0	122I333MI942M140I	JN714993.1.1275_Bacteria;Actinobacteriota;Actinobacteria;Propionibacteriales;Propionibacteriaceae;Cutibacterium;Cutibacterium_acnes	CP017040.2160421.2161958_Bacteria;Actinobacteriota;Actinobacteria;Propionibacteriales;Propionibacteriaceae;Cutibacterium;Propionibacterium_sp._oral_taxon_193
H	3281	1275	98.4	+	0	0	122I333MI942M140I	JN714994.1.1275_Bacteria;Actinobacteriota;Actinobacteria;Propionibacteriales;Propionibacteriaceae;Cutibacterium;Cutibacterium_acnes	CP017040.2160421.2161958_Bacteria;Actinobacteriota;Actinobacteria;Propionibacteriales;Propionibacteriaceae;Cutibacterium;Propionibacterium_sp._oral_taxon_193
H	3281	1275	98.4	+	0	0	122I333MI942M140I	JN714995.1.1275_Bacteria;Actinobacteriota;Actinobacteria;Propionibacteriales;Propionibacteriaceae;Cutibacterium;Cutibacterium_acnes	CP017040.2160421.2161958_Bacteria;Actinobacteriota;Actinobacteria;Propionibacteriales;Propionibacteriaceae;Cutibacterium;Propionibacterium_sp._oral_taxon_193
H	3281	1275	98.2	+	0	0	122I333MI942M140I	JN714996.1.1275_Bacteria;Actinobacteriota;Actinobacteria;Propionibacteriales;Propionibacteriaceae;Cutibacterium;Cutibacterium_acnes	CP017040.2160421.2161958_Bacteria;Actinobacteriota;Actinobacteria;Propionibacteriales;Propionibacteriaceae;Cutibacterium;Propionibacterium_sp._oral_taxon_193
H	3281	1275	98.2	+	0	0	122I333MI942M140I	JN714997.1.1275_Bacteria;Actinobacteriota;Actinobacteria;Propionibacteriales;Propionibacteriaceae;Cutibacterium;Cutibacterium_acnes	CP017040.2160421.2161958_Bacteria;Actinobacteriota;Actinobacteria;Propionibacteriales;Propionibacteriaceae;Cutibacterium;Propionibacterium_sp._oral_taxon_193
H	3281	1271	97.2	+	0	0	76I5M2D374MI890M192I	KM099461.1.1271_Bacteria;Actinobacteriota;Actinobacteria;Propionibacteriales;Propionibacteriaceae;Cutibacterium;Cutibacterium_acnes	CP017040.2160421.2161958_Bacteria;Actinobacteriota;Actinobacteria;Propionibacteriales;Propionibacteriaceae;Cutibacterium;Propionibacterium_sp._oral_taxon_193
H	3281	1269	97.9	+	0	0	12I69M2D374MI824M258I	ADYN01000021.1.1269_Bacteria;Actinobacteriota;Actinobacteria;Propionibacteriales;Propionibacteriaceae;Cutibacterium;Propionibacterium_acnes_HL013PA2	CP017040.2160421.2161958_Bacteria;Actinobacteriota;Actinobacteria;Propionibacteriales;Propionibacteriaceae;Cutibacterium;Propionibacterium_sp._oral_taxon_193
H	3281	1266	97.8	+	0	0	118I267MI69MI298MD158MI473M152I	AB078819.1.1266_Bacteria;Actinobacteriota;Actinobacteria;Propionibacteriales;Propionibacteriaceae;Cutibacterium;Propionibacteriaceae_str._K4	CP017040.2160421.2161958_Bacteria;Actinobacteriota;Actinobacteria;Propionibacteriales;Propionibacteriaceae;Cutibacterium;Propionibacterium_sp._oral_taxon_193
H	3281	1252	97.3	+	0	0	61I21MD48MI56MI232MD580MD11MD278MD21M228I	AB777861.1.1252_Bacteria;Actinobacteriota;Actinobacteria;Propionibacteriales;Propionibacteriaceae;Cutibacterium;Cutibacterium_acnes	CP017040.2160421.2161958_Bacteria;Actinobacteriota;Actinobacteria;Propionibacteriales;Propionibacteriaceae;Cutibacterium;Propionibacterium_sp._oral_taxon_193
H	3281	1249	97.9	+	0	0	12I69M2D374MI804M278I	ADZN01000004.1.1249_Bacteria;Actinobacteriota;Actinobacteria;Propionibacteriales;Propionibacteriaceae;Cutibacterium;Propionibacterium_acnes_HL005PA2	CP017040.2160421.2161958_Bacteria;Actinobacteriota;Actinobacteria;Propionibacteriales;Propionibacteriaceae;Cutibacterium;Propionibacterium_sp._oral_taxon_193
H	3281	1247	97.9	+	0	0	12I69M2D374MI802M280I	ADXY01000005.1.1247_Bacteria;Actinobacteriota;Actinobacteria;Propionibacteriales;Propionibacteriaceae;Cutibacterium;Propionibacterium_acnes_HL036PA3	CP017040.2160421.2161958_Bacteria;Actinobacteriota;Actinobacteria;Propionibacteriales;Propionibacteriaceae;Cutibacterium;Propionibacterium_sp._oral_taxon_193
H	3281	1247	97.8	+	0	0	12I69M2D374MI802M280I	ADYS01000009.163.1409_Bacteria;Actinobacteriota;Actinobacteria;Propionibacteriales;Propionibacteriaceae;Cutibacterium;Propionibacterium_acnes_HL063PA2	CP017040.2160421.2161958_Bacteria;Actinobacteriota;Actinobacteria;Propionibacteriales;Propionibacteriaceae;Cutibacterium;Propionibacterium_sp._oral_taxon_193
H	3281	1247	97.8	+	0	0	12I69M2D374MI802M280I	ADYY01000007.1.1247_Bacteria;Actinobacteriota;Actinobacteria;Propionibacteriales;Propionibacteriaceae;Cutibacterium;Propionibacterium_acnes_HL110PA2	CP017040.2160421.2161958_Bacteria;Actinobacteriota;Actinobacteria;Propionibacteriales;Propionibacteriaceae;Cutibacterium;Propionibacterium_sp._oral_taxon_193
H	3281	1247	97.8	+	0	0	12I69M2D374MI772MD29M281I	ADZG01000012.1.1247_Bacteria;Actinobacteriota;Actinobacteria;Propionibacteriales;Propionibacteriaceae;Cutibacterium;Propionibacterium_acnes_HL078PA1	CP017040.2160421.2161958_Bacteria;Actinobacteriota;Actinobacteria;Propionibacteriales;Propionibacteriaceae;Cutibacterium;Propionibacterium_sp._oral_taxon_193
H	3281	1246	97.6	+	0	0	109I346MI334M10I566M172I	JF430008.1.1246_Bacteria;Actinobacteriota;Actinobacteria;Propionibacteriales;Propionibacteriaceae;Cutibacterium;Cutibacterium_acnes	CP017040.2160421.2161958_Bacteria;Actinobacteriota;Actinobacteria;Propionibacteriales;Propionibacteriaceae;Cutibacterium;Propionibacterium_sp._oral_taxon_193
H	3281	1245	98	+	0	0	60I22MD105MI267MI850M232I	AB777865.1.1245_Bacteria;Actinobacteriota;Actinobacteria;Propionibacteriales;Propionibacteriaceae;Cutibacterium;Cutibacterium_acnes	CP017040.2160421.2161958_Bacteria;Actinobacteriota;Actinobacteria;Propionibacteriales;Propionibacteriaceae;Cutibacterium;Propionibacterium_sp._oral_taxon_193
H	3281	1244	97.8	+	0	0	61I21MD48MI324MI850M232I	AB777854.1.1244_Bacteria;Actinobacteriota;Actinobacteria;Propionibacteriales;Propionibacteriaceae;Cutibacterium;Cutibacterium_acnes	CP017040.2160421.2161958_Bacteria;Actinobacteriota;Actinobacteria;Propionibacteriales;Propionibacteriaceae;Cutibacterium;Propionibacterium_sp._oral_taxon_193
H	3281	1244	98.4	+	0	0	102I353MI891M191I	KM099472.1.1244_Bacteria;Actinobacteriota;Actinobacteria;Propionibacteriales;Propionibacteriaceae;Cutibacterium;Cutibacterium_acnes	CP017040.2160421.2161958_Bacteria;Actinobacteriota;Actinobacteria;Propionibacteriales;Propionibacteriaceae;Cutibacterium;Propionibacterium_sp._oral_taxon_193
H	3281	1243	97.7	+	0	0	12I69M2D374MI798M284I	ADZJ01000004.1.1243_Bacteria;Actinobacteriota;Actinobacteria;Propionibacteriales;Propionibacteriaceae;Cutibacterium;Propionibacterium_acnes_HL082PA1	CP017040.2160421.2161958_Bacteria;Actinobacteriota;Actinobacteria;Propionibacteriales;Propionibacteriaceae;Cutibacterium;Propionibacterium_sp._oral_taxon_193
H	3281	1241	97.7	+	0	0	75I6M2D374MI343MD515M224I	KY674873.1.1241_Bacteria;Actinobacteriota;Actinobacteria;Propionibacteriales;Propionibacteriaceae;Cutibacterium;Cutibacterium_acnes	CP017040.2160421.2161958_Bacteria;Actinobacteriota;Actinobacteria;Propionibacteriales;Propionibacteriaceae;Cutibacterium;Propionibacterium_sp._oral_taxon_193
H	3281	1240	98.2	+	0	0	88I367MI873M209I	KM099439.1.1240_Bacteria;Actinobacteriota;Actinobacteria;Propionibacteriales;Propionibacteriaceae;Cutibacterium;Cutibacterium_acnes	CP017040.2160421.2161958_Bacteria;Actinobacteriota;Actinobacteria;Propionibacteriales;Propionibacteriaceae;Cutibacterium;Propionibacterium_sp._oral_taxon_193
H	3281	1235	98	+	0	0	I80M2D374MI779M303I	LZCN01000040.1.1235_Bacteria;Actinobacteriota;Actinobacteria;Propionibacteriales;Propionibacteriaceae;Cutibacterium;Cutibacterium_acnes	CP017040.2160421.2161958_Bacteria;Actinobacteriota;Actinobacteria;Propionibacteriales;Propionibacteriaceae;Cutibacterium;Propionibacterium_sp._oral_taxon_193
H	3281	1232	98	+	0	0	I80M2D374MI776M306I	LZCK01000120.329.1560_Bacteria;Actinobacteriota;Actinobacteria;Propionibacteriales;Propionibacteriaceae;Cutibacterium;Cutibacterium_acnes	CP017040.2160421.2161958_Bacteria;Actinobacteriota;Actinobacteria;Propionibacteriales;Propionibacteriaceae;Cutibacterium;Propionibacterium_sp._oral_taxon_193
H	3281	1231	97.8	+	0	0	83I372MI847MD11M224I	KY674871.1.1231_Bacteria;Actinobacteriota;Actinobacteria;Propionibacteriales;Propionibacteriaceae;Cutibacterium;Cutibacterium_acnes	CP017040.2160421.2161958_Bacteria;Actinobacteriota;Actinobacteria;Propionibacteriales;Propionibacteriaceae;Cutibacterium;Propionibacterium_sp._oral_taxon_193
H	3281	1230	97.8	+	0	0	12I69M2D374MI785M297I	ADYW01000021.1.1230_Bacteria;Actinobacteriota;Actinobacteria;Propionibacteriales;Propionibacteriaceae;Cutibacterium;Propionibacterium_acnes_HL059PA1	CP017040.2160421.2161958_Bacteria;Actinobacteriota;Actinobacteria;Propionibacteriales;Propionibacteriaceae;Cutibacterium;Propionibacterium_sp._oral_taxon_193
H	3281	1230	97.9	+	0	0	12I69M2D374MI785M297I	ADZI01000001.267.1496_Bacteria;Actinobacteriota;Actinobacteria;Propionibacteriales;Propionibacteriaceae;Cutibacterium;Propionibacterium_acnes_HL037PA1	CP017040.2160421.2161958_Bacteria;Actinobacteriota;Actinobacteria;Propionibacteriales;Propionibacteriaceae;Cutibacterium;Propionibacterium_sp._oral_taxon_193
H	3281	1230	97.9	+	0	0	12I69M2D374MI785M297I	ADZR01000007.1.1230_Bacteria;Actinobacteriota;Actinobacteria;Propionibacteriales;Propionibacteriaceae;Cutibacterium;Propionibacterium_acnes_HL082PA2	CP017040.2160421.2161958_Bacteria;Actinobacteriota;Actinobacteria;Propionibacteriales;Propionibacteriaceae;Cutibacterium;Propionibacterium_sp._oral_taxon_193
H	3281	1229	98.2	+	0	0	139I316MI913M169I	MF423775.1.1229_Bacteria;Actinobacteriota;Actinobacteria;Propionibacteriales;Propionibacteriaceae;Cutibacterium;Cutibacterium_acnes	CP017040.2160421.2161958_Bacteria;Actinobacteriota;Actinobacteria;Propionibacteriales;Propionibacteriaceae;Cutibacterium;Propionibacterium_sp._oral_taxon_193
H	3281	1228	97.9	+	0	0	97I358MI127MI125MI222MI396M209I	KY674890.1.1228_Bacteria;Actinobacteriota;Actinobacteria;Propionibacteriales;Propionibacteriaceae;Cutibacterium;Cutibacterium_acnes	CP017040.2160421.2161958_Bacteria;Actinobacteriota;Actinobacteria;Propionibacteriales;Propionibacteriaceae;Cutibacterium;Propionibacterium_sp._oral_taxon_193
H	3281	1224	98.4	+	0	0	107I348MI876M206I	KM099441.1.1224_Bacteria;Actinobacteriota;Actinobacteria;Propionibacteriales;Propionibacteriaceae;Cutibacterium;Cutibacterium_acnes	CP017040.2160421.2161958_Bacteria;Actinobacteriota;Actinobacteria;Propionibacteriales;Propionibacteriaceae;Cutibacterium;Propionibacterium_sp._oral_taxon_193
H	3281	1224	95.9	+	0	0	90I306MI56M2I14MI51MI31MI29MI168MD16MI552M217I	KY674897.1.1224_Bacteria;Actinobacteriota;Actinobacteria;Propionibacteriales;Propionibacteriaceae;Cutibacterium;Cutibacterium_acnes	CP017040.2160421.2161958_Bacteria;Actinobacteriota;Actinobacteria;Propionibacteriales;Propionibacteriaceae;Cutibacterium;Propionibacterium_sp._oral_taxon_193
H	3281	1222	98.4	+	0	0	116I339MI883M199I	KM099447.1.1222_Bacteria;Actinobacteriota;Actinobacteria;Propionibacteriales;Propionibacteriaceae;Cutibacterium;Cutibacterium_acnes	CP017040.2160421.2161958_Bacteria;Actinobacteriota;Actinobacteria;Propionibacteriales;Propionibacteriaceae;Cutibacterium;Propionibacterium_sp._oral_taxon_193
H	3281	1222	98.2	+	0	0	90I365MI857M225I	KY674908.1.1222_Bacteria;Actinobacteriota;Actinobacteria;Propionibacteriales;Propionibacteriaceae;Cutibacterium;Cutibacterium_acnes	CP017040.2160421.2161958_Bacteria;Actinobacteriota;Actinobacteria;Propionibacteriales;Propionibacteriaceae;Cutibacterium;Propionibacterium_sp._oral_taxon_193
H	3281	1221	98	+	0	0	12I69M2D374MI776M306I	ADYE01000027.390.1610_Bacteria;Actinobacteriota;Actinobacteria;Propionibacteriales;Propionibacteriaceae;Cutibacterium;Propionibacterium_acnes_HL060PA1	CP017040.2160421.2161958_Bacteria;Actinobacteriota;Actinobacteria;Propionibacteriales;Propionibacteriaceae;Cutibacterium;Propionibacterium_sp._oral_taxon_193
H	3281	1218	98.1	+	0	0	94I361MI13MI284MD559M225I	KY674893.1.1218_Bacteria;Actinobacteriota;Actinobacteria;Propionibacteriales;Propionibacteriaceae;Cutibacterium;Cutibacterium_acnes	CP017040.2160421.2161958_Bacteria;Actinobacteriota;Actinobacteria;Propionibacteriales;Propionibacteriaceae;Cutibacterium;Propionibacterium_sp._oral_taxon_193
H	3281	1217	97.9	+	0	0	97I358MI183MD88MD586M225I	KY674903.1.1217_Bacteria;Actinobacteriota;Actinobacteria;Propionibacteriales;Propionibacteriaceae;Cutibacterium;Cutibacterium_acnes	CP017040.2160421.2161958_Bacteria;Actinobacteriota;Actinobacteria;Propionibacteriales;Propionibacteriaceae;Cutibacterium;Propionibacterium_sp._oral_taxon_193
H	3281	1217	98.1	+	0	0	94I361MI160MI696M225I	KY674904.1.1217_Bacteria;Actinobacteriota;Actinobacteria;Propionibacteriales;Propionibacteriaceae;Cutibacterium;Cutibacterium_acnes	CP017040.2160421.2161958_Bacteria;Actinobacteriota;Actinobacteria;Propionibacteriales;Propionibacteriaceae;Cutibacterium;Propionibacterium_sp._oral_taxon_193
H	3281	1217	98	+	0	0	94I359M2I128MI730M224I	KY674912.1.1217_Bacteria;Actinobacteriota;Actinobacteria;Propionibacteriales;Propionibacteriaceae;Cutibacterium;Cutibacterium_acnes	CP017040.2160421.2161958_Bacteria;Actinobacteriota;Actinobacteria;Propionibacteriales;Propionibacteriaceae;Cutibacterium;Propionibacterium_sp._oral_taxon_193
H	3281	1216	97.3	+	0	0	107I23MI56MI234M2D746M2D153M217I	AB777858.1.1216_Bacteria;Actinobacteriota;Actinobacteria;Propionibacteriales;Propionibacteriaceae;Cutibacterium;Cutibacterium_acnes	CP017040.2160421.2161958_Bacteria;Actinobacteriota;Actinobacteria;Propionibacteriales;Propionibacteriaceae;Cutibacterium;Propionibacterium_sp._oral_taxon_193
H	3281	1216	98	+	0	0	94I361MI127MI185MI543M225I	KY674907.1.1216_Bacteria;Actinobacteriota;Actinobacteria;Propionibacteriales;Propionibacteriaceae;Cutibacterium;Cutibacterium_acnes	CP017040.2160421.2161958_Bacteria;Actinobacteriota;Actinobacteria;Propionibacteriales;Propionibacteriaceae;Cutibacterium;Propionibacterium_sp._oral_taxon_193
H	3281	1215	98	+	0	0	94I361MI97MI29MI163MI565M225I	KY674896.1.1215_Bacteria;Actinobacteriota;Actinobacteria;Propionibacteriales;Propionibacteriaceae;Cutibacterium;Cutibacterium_acnes	CP017040.2160421.2161958_Bacteria;Actinobacteriota;Actinobacteria;Propionibacteriales;Propionibacteriaceae;Cutibacterium;Propionibacterium_sp._oral_taxon_193
H	3281	1215	98.1	+	0	0	95I360MI160M2I695M225I	KY674905.1.1215_Bacteria;Actinobacteriota;Actinobacteria;Propionibacteriales;Propionibacteriaceae;Cutibacterium;Cutibacterium_acnes	CP017040.2160421.2161958_Bacteria;Actinobacteriota;Actinobacteria;Propionibacteriales;Propionibacteriaceae;Cutibacterium;Propionibacterium_sp._oral_taxon_193
H	3281	1215	98	+	0	0	97I358MI160MI697M224I	KY674910.1.1215_Bacteria;Actinobacteriota;Actinobacteria;Propionibacteriales;Propionibacteriaceae;Cutibacterium;Cutibacterium_acnes	CP017040.2160421.2161958_Bacteria;Actinobacteriota;Actinobacteria;Propionibacteriales;Propionibacteriaceae;Cutibacterium;Propionibacterium_sp._oral_taxon_193
H	3281	1214	97.9	+	0	0	12I69M2D374MI769M313I	ADYP01000015.1.1214_Bacteria;Actinobacteriota;Actinobacteria;Propionibacteriales;Propionibacteriaceae;Cutibacterium;Propionibacterium_acnes_HL086PA1	CP017040.2160421.2161958_Bacteria;Actinobacteriota;Actinobacteria;Propionibacteriales;Propionibacteriaceae;Cutibacterium;Propionibacterium_sp._oral_taxon_193
H	3281	1214	95.7	+	0	0	93I362MI172MI680M229I	KY674900.1.1214_Bacteria;Actinobacteriota;Actinobacteria;Propionibacteriales;Propionibacteriaceae;Cutibacterium;Cutibacterium_acnes	CP017040.2160421.2161958_Bacteria;Actinobacteriota;Actinobacteria;Propionibacteriales;Propionibacteriaceae;Cutibacterium;Propionibacterium_sp._oral_taxon_193
H	3281	1214	98.4	+	0	0	97I358MI13MI843M225I	KY674902.1.1214_Bacteria;Actinobacteriota;Actinobacteria;Propionibacteriales;Propionibacteriaceae;Cutibacterium;Cutibacterium_acnes	CP017040.2160421.2161958_Bacteria;Actinobacteriota;Actinobacteria;Propionibacteriales;Propionibacteriaceae;Cutibacterium;Propionibacterium_sp._oral_taxon_193
H	3281	1214	98.2	+	0	0	94I361MI853M229I	KY674911.1.1214_Bacteria;Actinobacteriota;Actinobacteria;Propionibacteriales;Propionibacteriaceae;Cutibacterium;Cutibacterium_acnes	CP017040.2160421.2161958_Bacteria;Actinobacteriota;Actinobacteria;Propionibacteriales;Propionibacteriaceae;Cutibacterium;Propionibacterium_sp._oral_taxon_193
H	3281	1213	98.2	+	0	0	94I361MI313MI539M229I	KY674889.1.1213_Bacteria;Actinobacteriota;Actinobacteria;Propionibacteriales;Propionibacteriaceae;Cutibacterium;Cutibacterium_acnes	CP017040.2160421.2161958_Bacteria;Actinobacteriota;Actinobacteria;Propionibacteriales;Propionibacteriaceae;Cutibacterium;Propionibacterium_sp._oral_taxon_193
H	3281	1212	98.1	+	0	0	97I358MI97MI29MI185MI543M225I	KY674899.1.1212_Bacteria;Actinobacteriota;Actinobacteria;Propionibacteriales;Propionibacteriaceae;Cutibacterium;Cutibacterium_acnes	CP017040.2160421.2161958_Bacteria;Actinobacteriota;Actinobacteria;Propionibacteriales;Propionibacteriaceae;Cutibacterium;Propionibacterium_sp._oral_taxon_193
H	3281	1211	97.9	+	0	0	94I361MI343MD493MD12M234I	KY674870.1.1211_Bacteria;Actinobacteriota;Actinobacteria;Propionibacteriales;Propionibacteriaceae;Cutibacterium;Cutibacterium_acnes	CP017040.2160421.2161958_Bacteria;Actinobacteriota;Actinobacteria;Propionibacteriales;Propionibacteriaceae;Cutibacterium;Propionibacterium_sp._oral_taxon_193
H	3281	1210	97.3	+	0	0	95I360MI97MI29MI724M230I	KY674891.1.1210_Bacteria;Actinobacteriota;Actinobacteria;Propionibacteriales;Propionibacteriaceae;Cutibacterium;Cutibacterium_acnes	CP017040.2160421.2161958_Bacteria;Actinobacteriota;Actinobacteria;Propionibacteriales;Propionibacteriaceae;Cutibacterium;Propionibacterium_sp._oral_taxon_193
H	3281	1210	98.2	+	0	0	97I358MI235MI617M229I	KY674906.1.1210_Bacteria;Actinobacteriota;Actinobacteria;Propionibacteriales;Propionibacteriaceae;Cutibacterium;Cutibacterium_acnes	CP017040.2160421.2161958_Bacteria;Actinobacteriota;Actinobacteria;Propionibacteriales;Propionibacteriaceae;Cutibacterium;Propionibacterium_sp._oral_taxon_193
H	3281	1207	97.9	+	0	0	97I299MI56M2I98MI29MI725M229I	KY674895.1.1207_Bacteria;Actinobacteriota;Actinobacteria;Propionibacteriales;Propionibacteriaceae;Cutibacterium;Cutibacterium_acnes	CP017040.2160421.2161958_Bacteria;Actinobacteriota;Actinobacteria;Propionibacteriales;Propionibacteriaceae;Cutibacterium;Propionibacterium_sp._oral_taxon_193
H	3281	1205	98.3	+	0	0	206I249MI956M126I	ARZZ01000009.1.1205_Bacteria;Actinobacteriota;Actinobacteria;Propionibacteriales;Propionibacteriaceae;Cutibacterium;Propionibacterium_acnes_P6	CP017040.2160421.2161958_Bacteria;Actinobacteriota;Actinobacteria;Propionibacteriales;Propionibacteriaceae;Cutibacterium;Propionibacterium_sp._oral_taxon_193
H	3281	1205	96.1	+	0	0	94I361MI827MD16M239I	KY674872.1.1205_Bacteria;Actinobacteriota;Actinobacteria;Propionibacteriales;Propionibacteriaceae;Cutibacterium;Cutibacterium_acnes	CP017040.2160421.2161958_Bacteria;Actinobacteriota;Actinobacteria;Propionibacteriales;Propionibacteriaceae;Cutibacterium;Propionibacterium_sp._oral_taxon_193
H	3281	1205	97.9	+	0	0	103I352MI97MI29MI107MI103MI51MI466M224I	KY674888.1.1205_Bacteria;Actinobacteriota;Actinobacteria;Propionibacteriales;Propionibacteriaceae;Cutibacterium;Cutibacterium_acnes	CP017040.2160421.2161958_Bacteria;Actinobacteriota;Actinobacteria;Propionibacteriales;Propionibacteriaceae;Cutibacterium;Propionibacterium_sp._oral_taxon_193
H	3281	1205	98.3	+	0	0	102I353MI127MI725M229I	KY674894.1.1205_Bacteria;Actinobacteriota;Actinobacteria;Propionibacteriales;Propionibacteriaceae;Cutibacterium;Cutibacterium_acnes	CP017040.2160421.2161958_Bacteria;Actinobacteriota;Actinobacteria;Propionibacteriales;Propionibacteriaceae;Cutibacterium;Propionibacterium_sp._oral_taxon_193
H	3281	1205	97.4	+	0	0	91I364MI127MI184MI530M239I	KY674909.1.1205_Bacteria;Actinobacteriota;Actinobacteria;Propionibacteriales;Propionibacteriaceae;Cutibacterium;Cutibacterium_acnes	CP017040.2160421.2161958_Bacteria;Actinobacteriota;Actinobacteria;Propionibacteriales;Propionibacteriaceae;Cutibacterium;Propionibacterium_sp._oral_taxon_193
H	3281	1204	98.2	+	0	0	98I357MI421MD425M236I	KY674878.1.1204_Bacteria;Actinobacteriota;Actinobacteria;Propionibacteriales;Propionibacteriaceae;Cutibacterium;Cutibacterium_acnes	CP017040.2160421.2161958_Bacteria;Actinobacteriota;Actinobacteria;Propionibacteriales;Propionibacteriaceae;Cutibacterium;Propionibacterium_sp._oral_taxon_193
H	3281	1204	98.2	+	0	0	98I357MI412MD434M236I	KY674880.1.1204_Bacteria;Actinobacteriota;Actinobacteria;Propionibacteriales;Propionibacteriaceae;Cutibacterium;Cutibacterium_acnes	CP017040.2160421.2161958_Bacteria;Actinobacteriota;Actinobacteria;Propionibacteriales;Propionibacteriaceae;Cutibacterium;Propionibacterium_sp._oral_taxon_193
H	3281	1204	97.8	+	0	0	97I358MI127MI125MI27MI31MI6MI155MI40MI335M229I	KY674892.1.1204_Bacteria;Actinobacteriota;Actinobacteria;Propionibacteriales;Propionibacteriaceae;Cutibacterium;Cutibacterium_acnes	CP017040.2160421.2161958_Bacteria;Actinobacteriota;Actinobacteria;Propionibacteriales;Propionibacteriaceae;Cutibacterium;Propionibacterium_sp._oral_taxon_193
H	3281	1203	97.7	+	0	0	107I23MI56MI232MD591MD299M228I	AB777852.1.1203_Bacteria;Actinobacteriota;Actinobacteria;Propionibacteriales;Propionibacteriaceae;Cutibacterium;Cutibacterium_acnes	CP017040.2160421.2161958_Bacteria;Actinobacteriota;Actinobacteria;Propionibacteriales;Propionibacteriaceae;Cutibacterium;Propionibacterium_sp._oral_taxon_193
H	3281	1203	98.1	+	0	0	104I26MI56MI267MI854M228I	AB777859.1.1203_Bacteria;Actinobacteriota;Actinobacteria;Propionibacteriales;Propionibacteriaceae;Cutibacterium;Cutibacterium_acnes	CP017040.2160421.2161958_Bacteria;Actinobacteriota;Actinobacteria;Propionibacteriales;Propionibacteriaceae;Cutibacterium;Propionibacterium_sp._oral_taxon_193
H	3281	1201	97.4	+	0	0	107I23MI56MI232MD591MD158MD107MD30M232I	AB777855.1.1201_Bacteria;Actinobacteriota;Actinobacteria;Propionibacteriales;Propionibacteriaceae;Cutibacterium;Cutibacterium_acnes	CP017040.2160421.2161958_Bacteria;Actinobacteriota;Actinobacteria;Propionibacteriales;Propionibacteriaceae;Cutibacterium;Propionibacterium_sp._oral_taxon_193
H	3281	1201	97.5	+	0	0	107I24M2I54MI823MD299M228I	AB777862.1.1201_Bacteria;Actinobacteriota;Actinobacteria;Propionibacteriales;Propionibacteriaceae;Cutibacterium;Cutibacterium_acnes	CP017040.2160421.2161958_Bacteria;Actinobacteriota;Actinobacteria;Propionibacteriales;Propionibacteriaceae;Cutibacterium;Propionibacterium_sp._oral_taxon_193
H	3281	1200	98.1	+	0	0	107I23MI56MI267MI854M228I	AB628071.1.1200_Bacteria;Actinobacteriota;Actinobacteria;Propionibacteriales;Propionibacteriaceae;Cutibacterium;Cutibacterium_acnes	CP017040.2160421.2161958_Bacteria;Actinobacteriota;Actinobacteria;Propionibacteriales;Propionibacteriaceae;Cutibacterium;Propionibacterium_sp._oral_taxon_193
H	3281	1200	97.7	+	0	0	111I19MI45MD11MI232MD746MD144M228I	AB777860.1.1200_Bacteria;Actinobacteriota;Actinobacteria;Propionibacteriales;Propionibacteriaceae;Cutibacterium;Cutibacterium_acnes	CP017040.2160421.2161958_Bacteria;Actinobacteriota;Actinobacteria;Propionibacteriales;Propionibacteriaceae;Cutibacterium;Propionibacterium_sp._oral_taxon_193
C	3281	527	*	*	*	*	*	CP017040.2160421.2161958_Bacteria;Actinobacteriota;Actinobacteria;Propionibacteriales;Propionibacteriaceae;Cutibacterium;Propionibacterium_sp._oral_taxon_193	*
### CP018215
S	1580	1574	*	*	*	*	*	CP018215.2258887.2260460_Bacteria;Firmicutes;Bacilli;Lactobacillales;Lactobacillaceae;Lactobacillus;Lactobacillus_delbrueckii_subsp._lactis	*
H	1580	1573	98.4	+	0	0	D723M2D64MI270MI288MI37MD66M2I121M	CP018216.709178.710750_Bacteria;Firmicutes;Bacilli;Lactobacillales;Lactobacillaceae;Lactobacillus;Lactobacillus_delbrueckii	CP018215.2258887.2260460_Bacteria;Firmicutes;Bacilli;Lactobacillales;Lactobacillaceae;Lactobacillus;Lactobacillus_delbrueckii_subsp._lactis
H	1580	1573	98.4	+	0	0	D723M2D64MI270MI288MI37MD66M2I121M	CP018614.1606729.1608301_Bacteria;Firmicutes;Bacilli;Lactobacillales;Lactobacillaceae;Lactobacillus;Lactobacillus_delbrueckii_subsp._indicus	CP018215.2258887.2260460_Bacteria;Firmicutes;Bacilli;Lactobacillales;Lactobacillaceae;Lactobacillus;Lactobacillus_delbrueckii_subsp._lactis
H	1580	1572	98.6	+	0	0	723M2D64MI270MI288MI37MD66M2I121M	CP018156.1544926.1546497_Bacteria;Firmicutes;Bacilli;Lactobacillales;Lactobacillaceae;Lactobacillus;Lactobacillus_delbrueckii_subsp._lactis	CP018215.2258887.2260460_Bacteria;Firmicutes;Bacilli;Lactobacillales;Lactobacillaceae;Lactobacillus;Lactobacillus_delbrueckii_subsp._lactis
H	1580	1572	98.5	+	0	0	723M2D64MI270MI288MI37MD66M2I121M	CP018156.1639697.1641268_Bacteria;Firmicutes;Bacilli;Lactobacillales;Lactobacillaceae;Lactobacillus;Lactobacillus_delbrueckii_subsp._lactis	CP018215.2258887.2260460_Bacteria;Firmicutes;Bacilli;Lactobacillales;Lactobacillaceae;Lactobacillus;Lactobacillus_delbrueckii_subsp._lactis
H	1580	1572	98.6	+	0	0	723M2D64MI270MI288MI37MD66M2I121M	CP018156.167393.168964_Bacteria;Firmicutes;Bacilli;Lactobacillales;Lactobacillaceae;Lactobacillus;Lactobacillus_delbrueckii_subsp._lactis	CP018215.2258887.2260460_Bacteria;Firmicutes;Bacilli;Lactobacillales;Lactobacillaceae;Lactobacillus;Lactobacillus_delbrueckii_subsp._lactis
H	1580	1572	97.8	+	0	0	723M2D64MI270MI288MI37MD66M2I121M	CP018156.1882028.1883599_Bacteria;Firmicutes;Bacilli;Lactobacillales;Lactobacillaceae;Lactobacillus;Lactobacillus_delbrueckii_subsp._lactis	CP018215.2258887.2260460_Bacteria;Firmicutes;Bacilli;Lactobacillales;Lactobacillaceae;Lactobacillus;Lactobacillus_delbrueckii_subsp._lactis
H	1580	1572	98.7	+	0	0	723M2D64MI270MI288MI37MD66M2I121M	CP018156.745715.747286_Bacteria;Firmicutes;Bacilli;Lactobacillales;Lactobacillaceae;Lactobacillus;Lactobacillus_delbrueckii_subsp._lactis	CP018215.2258887.2260460_Bacteria;Firmicutes;Bacilli;Lactobacillales;Lactobacillaceae;Lactobacillus;Lactobacillus_delbrueckii_subsp._lactis
H	1580	1572	98.5	+	0	0	723M2D64MI270MI288MI37MD66M2I121M	CP018156.860359.861930_Bacteria;Firmicutes;Bacilli;Lactobacillales;Lactobacillaceae;Lactobacillus;Lactobacillus_delbrueckii_subsp._lactis	CP018215.2258887.2260460_Bacteria;Firmicutes;Bacilli;Lactobacillales;Lactobacillaceae;Lactobacillus;Lactobacillus_delbrueckii_subsp._lactis
H	1580	1572	98.4	+	0	0	723M2D64MI270MI288MI37MD66M2I121M	CP018215.1027228.1028799_Bacteria;Firmicutes;Bacilli;Lactobacillales;Lactobacillaceae;Lactobacillus;Lactobacillus_delbrueckii_subsp._lactis	CP018215.2258887.2260460_Bacteria;Firmicutes;Bacilli;Lactobacillales;Lactobacillaceae;Lactobacillus;Lactobacillus_delbrueckii_subsp._lactis
H	1580	1572	98.5	+	0	0	723M2D64MI270MI288MI37MD66M2I121M	CP018215.152921.154492_Bacteria;Firmicutes;Bacilli;Lactobacillales;Lactobacillaceae;Lactobacillus;Lactobacillus_delbrueckii_subsp._lactis	CP018215.2258887.2260460_Bacteria;Firmicutes;Bacilli;Lactobacillales;Lactobacillaceae;Lactobacillus;Lactobacillus_delbrueckii_subsp._lactis
H	1580	1572	98.6	+	0	0	723M2D64MI270MI288MI37MD66M2I121M	CP018215.1808503.1810074_Bacteria;Firmicutes;Bacilli;Lactobacillales;Lactobacillaceae;Lactobacillus;Lactobacillus_delbrueckii_subsp._lactis	CP018215.2258887.2260460_Bacteria;Firmicutes;Bacilli;Lactobacillales;Lactobacillaceae;Lactobacillus;Lactobacillus_delbrueckii_subsp._lactis
H	1580	1572	98.7	+	0	0	723M2D64MI270MI288MI37MD66M2I121M	CP018215.1957392.1958963_Bacteria;Firmicutes;Bacilli;Lactobacillales;Lactobacillaceae;Lactobacillus;Lactobacillus_delbrueckii_subsp._lactis	CP018215.2258887.2260460_Bacteria;Firmicutes;Bacilli;Lactobacillales;Lactobacillaceae;Lactobacillus;Lactobacillus_delbrueckii_subsp._lactis
H	1580	1572	98.7	+	0	0	723M2D64MI270MI288MI37MD66M2I121M	CP018215.1970574.1972145_Bacteria;Firmicutes;Bacilli;Lactobacillales;Lactobacillaceae;Lactobacillus;Lactobacillus_delbrueckii_subsp._lactis	CP018215.2258887.2260460_Bacteria;Firmicutes;Bacilli;Lactobacillales;Lactobacillaceae;Lactobacillus;Lactobacillus_delbrueckii_subsp._lactis
H	1580	1572	98.9	+	0	0	723M2D64MI270MI288MI37MD66M2I121M	CP018215.2232391.2233962_Bacteria;Firmicutes;Bacilli;Lactobacillales;Lactobacillaceae;Lactobacillus;Lactobacillus_delbrueckii_subsp._lactis	CP018215.2258887.2260460_Bacteria;Firmicutes;Bacilli;Lactobacillales;Lactobacillaceae;Lactobacillus;Lactobacillus_delbrueckii_subsp._lactis
H	1580	1572	98.5	+	0	0	723M2D64MI270MI288MI37MD66M2I121M	CP018215.281618.283189_Bacteria;Firmicutes;Bacilli;Lactobacillales;Lactobacillaceae;Lactobacillus;Lactobacillus_delbrueckii_subsp._lactis	CP018215.2258887.2260460_Bacteria;Firmicutes;Bacilli;Lactobacillales;Lactobacillaceae;Lactobacillus;Lactobacillus_delbrueckii_subsp._lactis
H	1580	1572	98.6	+	0	0	723M2D64MI270MI288MI37MD66M2I121M	CP018215.63023.64594_Bacteria;Firmicutes;Bacilli;Lactobacillales;Lactobacillaceae;Lactobacillus;Lactobacillus_delbrueckii_subsp._lactis	CP018215.2258887.2260460_Bacteria;Firmicutes;Bacilli;Lactobacillales;Lactobacillaceae;Lactobacillus;Lactobacillus_delbrueckii_subsp._lactis
H	1580	1572	98.9	+	0	0	723M2D64MI270MI288MI37MD66M2I121M	CP018215.6748.8319_Bacteria;Firmicutes;Bacilli;Lactobacillales;Lactobacillaceae;Lactobacillus;Lactobacillus_delbrueckii_subsp._lactis	CP018215.2258887.2260460_Bacteria;Firmicutes;Bacilli;Lactobacillales;Lactobacillaceae;Lactobacillus;Lactobacillus_delbrueckii_subsp._lactis
H	1580	1572	98.5	+	0	0	723M2D64MI270MI288MI37MD66M2I121M	CP018215.909171.910742_Bacteria;Firmicutes;Bacilli;Lactobacillales;Lactobacillaceae;Lactobacillus;Lactobacillus_delbrueckii_subsp._lactis	CP018215.2258887.2260460_Bacteria;Firmicutes;Bacilli;Lactobacillales;Lactobacillaceae;Lactobacillus;Lactobacillus_delbrueckii_subsp._lactis
H	1580	1572	98.6	+	0	0	723M2D64MI270MI288MI37MD66M2I121M	CP018216.1360527.1362098_Bacteria;Firmicutes;Bacilli;Lactobacillales;Lactobacillaceae;Lactobacillus;Lactobacillus_delbrueckii	CP018215.2258887.2260460_Bacteria;Firmicutes;Bacilli;Lactobacillales;Lactobacillaceae;Lactobacillus;Lactobacillus_delbrueckii_subsp._lactis
H	1580	1572	98.4	+	0	0	723M2D64MI270MI288MI37MD66M2I121M	CP018216.1478970.1480541_Bacteria;Firmicutes;Bacilli;Lactobacillales;Lactobacillaceae;Lactobacillus;Lactobacillus_delbrueckii	CP018215.2258887.2260460_Bacteria;Firmicutes;Bacilli;Lactobacillales;Lactobacillaceae;Lactobacillus;Lactobacillus_delbrueckii_subsp._lactis
H	1580	1572	98.6	+	0	0	723M2D64MI270MI288MI37MD66M2I121M	CP018216.1559459.1561030_Bacteria;Firmicutes;Bacilli;Lactobacillales;Lactobacillaceae;Lactobacillus;Lactobacillus_delbrueckii	CP018215.2258887.2260460_Bacteria;Firmicutes;Bacilli;Lactobacillales;Lactobacillaceae;Lactobacillus;Lactobacillus_delbrueckii_subsp._lactis
H	1580	1572	98.6	+	0	0	723M2D64MI270MI288MI37MD66M2I121M	CP018216.1591564.1593135_Bacteria;Firmicutes;Bacilli;Lactobacillales;Lactobacillaceae;Lactobacillus;Lactobacillus_delbrueckii	CP018215.2258887.2260460_Bacteria;Firmicutes;Bacilli;Lactobacillales;Lactobacillaceae;Lactobacillus;Lactobacillus_delbrueckii_subsp._lactis
H	1580	1572	98.2	+	0	0	723M2D64MI270MI288MI37MD66M2I121M	CP018216.1831624.1833195_Bacteria;Firmicutes;Bacilli;Lactobacillales;Lactobacillaceae;Lactobacillus;Lactobacillus_delbrueckii	CP018215.2258887.2260460_Bacteria;Firmicutes;Bacilli;Lactobacillales;Lactobacillaceae;Lactobacillus;Lactobacillus_delbrueckii_subsp._lactis
H	1580	1572	98.3	+	0	0	723M2D64MI270MI288MI37MD66M2I121M	CP018216.38475.40046_Bacteria;Firmicutes;Bacilli;Lactobacillales;Lactobacillaceae;Lactobacillus;Lactobacillus_delbrueckii	CP018215.2258887.2260460_Bacteria;Firmicutes;Bacilli;Lactobacillales;Lactobacillaceae;Lactobacillus;Lactobacillus_delbrueckii_subsp._lactis
H	1580	1572	98.3	+	0	0	723M2D64MI270MI288MI37MD66M2I121M	CP018216.834978.836549_Bacteria;Firmicutes;Bacilli;Lactobacillales;Lactobacillaceae;Lactobacillus;Lactobacillus_delbrueckii	CP018215.2258887.2260460_Bacteria;Firmicutes;Bacilli;Lactobacillales;Lactobacillaceae;Lactobacillus;Lactobacillus_delbrueckii_subsp._lactis
H	1580	1572	98.3	+	0	0	723M2D64MI270MI288MI37MD66M2I121M	CP018217.1436230.1437801_Bacteria;Firmicutes;Bacilli;Lactobacillales;Lactobacillaceae;Lactobacillus;Lactobacillus_delbrueckii_subsp._sunkii	CP018215.2258887.2260460_Bacteria;Firmicutes;Bacilli;Lactobacillales;Lactobacillaceae;Lactobacillus;Lactobacillus_delbrueckii_subsp._lactis
H	1580	1572	98.4	+	0	0	723M2D64MI270MI288MI37MD66M2I121M	CP018217.1563517.1565088_Bacteria;Firmicutes;Bacilli;Lactobacillales;Lactobacillaceae;Lactobacillus;Lactobacillus_delbrueckii_subsp._sunkii	CP018215.2258887.2260460_Bacteria;Firmicutes;Bacilli;Lactobacillales;Lactobacillaceae;Lactobacillus;Lactobacillus_delbrueckii_subsp._lactis
H	1580	1572	98.4	+	0	0	723M2D64MI270MI288MI37MD66M2I121M	CP018217.1643866.1645437_Bacteria;Firmicutes;Bacilli;Lactobacillales;Lactobacillaceae;Lactobacillus;Lactobacillus_delbrueckii_subsp._sunkii	CP018215.2258887.2260460_Bacteria;Firmicutes;Bacilli;Lactobacillales;Lactobacillaceae;Lactobacillus;Lactobacillus_delbrueckii_subsp._lactis
H	1580	1572	97.9	+	0	0	723M2D64MI270MI288MI37MD66M2I121M	CP018217.1675939.1677510_Bacteria;Firmicutes;Bacilli;Lactobacillales;Lactobacillaceae;Lactobacillus;Lactobacillus_delbrueckii_subsp._sunkii	CP018215.2258887.2260460_Bacteria;Firmicutes;Bacilli;Lactobacillales;Lactobacillaceae;Lactobacillus;Lactobacillus_delbrueckii_subsp._lactis
H	1580	1572	97.8	+	0	0	723M2D64MI270MI288MI37MD66M2I121M	CP018217.1926755.1928326_Bacteria;Firmicutes;Bacilli;Lactobacillales;Lactobacillaceae;Lactobacillus;Lactobacillus_delbrueckii_subsp._sunkii	CP018215.2258887.2260460_Bacteria;Firmicutes;Bacilli;Lactobacillales;Lactobacillaceae;Lactobacillus;Lactobacillus_delbrueckii_subsp._lactis
H	1580	1572	98.4	+	0	0	723M2D64MI270MI288MI37MD66M2I121M	CP018217.45938.47509_Bacteria;Firmicutes;Bacilli;Lactobacillales;Lactobacillaceae;Lactobacillus;Lactobacillus_delbrueckii_subsp._sunkii	CP018215.2258887.2260460_Bacteria;Firmicutes;Bacilli;Lactobacillales;Lactobacillaceae;Lactobacillus;Lactobacillus_delbrueckii_subsp._lactis
H	1580	1572	97.8	+	0	0	723M2D64MI270MI288MI37MD66M2I121M	CP018217.849020.850591_Bacteria;Firmicutes;Bacilli;Lactobacillales;Lactobacillaceae;Lactobacillus;Lactobacillus_delbrueckii_subsp._sunkii	CP018215.2258887.2260460_Bacteria;Firmicutes;Bacilli;Lactobacillales;Lactobacillaceae;Lactobacillus;Lactobacillus_delbrueckii_subsp._lactis
H	1580	1572	98.4	+	0	0	723M2D64MI270MI288MI37MD66M2I121M	CP018218.1053172.1054743_Bacteria;Firmicutes;Bacilli;Lactobacillales;Lactobacillaceae;Lactobacillus;Lactobacillus_delbrueckii_subsp._jakobsenii_ZN7a-9_=_DSM_26046	CP018215.2258887.2260460_Bacteria;Firmicutes;Bacilli;Lactobacillales;Lactobacillaceae;Lactobacillus;Lactobacillus_delbrueckii_subsp._lactis
H	1580	1572	98.5	+	0	0	723M2D64MI270MI288MI37MD66M2I121M	CP018218.1165134.1166705_Bacteria;Firmicutes;Bacilli;Lactobacillales;Lactobacillaceae;Lactobacillus;Lactobacillus_delbrueckii_subsp._jakobsenii_ZN7a-9_=_DSM_26046	CP018215.2258887.2260460_Bacteria;Firmicutes;Bacilli;Lactobacillales;Lactobacillaceae;Lactobacillus;Lactobacillus_delbrueckii_subsp._lactis
H	1580	1572	98.4	+	0	0	723M2D64MI270MI288MI37MD66M2I121M	CP018218.1700864.1702435_Bacteria;Firmicutes;Bacilli;Lactobacillales;Lactobacillaceae;Lactobacillus;Lactobacillus_delbrueckii_subsp._jakobsenii_ZN7a-9_=_DSM_26046	CP018215.2258887.2260460_Bacteria;Firmicutes;Bacilli;Lactobacillales;Lactobacillaceae;Lactobacillus;Lactobacillus_delbrueckii_subsp._lactis
H	1580	1572	98.5	+	0	0	723M2D64MI270MI288MI37MD66M2I121M	CP018218.1800827.1802398_Bacteria;Firmicutes;Bacilli;Lactobacillales;Lactobacillaceae;Lactobacillus;Lactobacillus_delbrueckii_subsp._jakobsenii_ZN7a-9_=_DSM_26046	CP018215.2258887.2260460_Bacteria;Firmicutes;Bacilli;Lactobacillales;Lactobacillaceae;Lactobacillus;Lactobacillus_delbrueckii_subsp._lactis
H	1580	1572	98.5	+	0	0	723M2D64MI270MI288MI37MD66M2I121M	CP018218.1863796.1865367_Bacteria;Firmicutes;Bacilli;Lactobacillales;Lactobacillaceae;Lactobacillus;Lactobacillus_delbrueckii_subsp._jakobsenii_ZN7a-9_=_DSM_26046	CP018215.2258887.2260460_Bacteria;Firmicutes;Bacilli;Lactobacillales;Lactobacillaceae;Lactobacillus;Lactobacillus_delbrueckii_subsp._lactis
H	1580	1572	98.3	+	0	0	723M2D64MI270MI288MI37MD66M2I121M	CP018218.288939.290510_Bacteria;Firmicutes;Bacilli;Lactobacillales;Lactobacillaceae;Lactobacillus;Lactobacillus_delbrueckii_subsp._jakobsenii_ZN7a-9_=_DSM_26046	CP018215.2258887.2260460_Bacteria;Firmicutes;Bacilli;Lactobacillales;Lactobacillaceae;Lactobacillus;Lactobacillus_delbrueckii_subsp._lactis
H	1580	1572	98.4	+	0	0	723M2D64MI270MI288MI37MD66M2I121M	CP018218.298265.299836_Bacteria;Firmicutes;Bacilli;Lactobacillales;Lactobacillaceae;Lactobacillus;Lactobacillus_delbrueckii_subsp._jakobsenii_ZN7a-9_=_DSM_26046	CP018215.2258887.2260460_Bacteria;Firmicutes;Bacilli;Lactobacillales;Lactobacillaceae;Lactobacillus;Lactobacillus_delbrueckii_subsp._lactis
H	1580	1572	98.5	+	0	0	723M2D64MI270MI288MI37MD66M2I121M	CP018218.38345.39916_Bacteria;Firmicutes;Bacilli;Lactobacillales;Lactobacillaceae;Lactobacillus;Lactobacillus_delbrueckii_subsp._jakobsenii_ZN7a-9_=_DSM_26046	CP018215.2258887.2260460_Bacteria;Firmicutes;Bacilli;Lactobacillales;Lactobacillaceae;Lactobacillus;Lactobacillus_delbrueckii_subsp._lactis
H	1580	1572	98.3	+	0	0	723M2D64MI270MI288MI37MD66M2I121M	CP018218.412709.414280_Bacteria;Firmicutes;Bacilli;Lactobacillales;Lactobacillaceae;Lactobacillus;Lactobacillus_delbrueckii_subsp._jakobsenii_ZN7a-9_=_DSM_26046	CP018215.2258887.2260460_Bacteria;Firmicutes;Bacilli;Lactobacillales;Lactobacillaceae;Lactobacillus;Lactobacillus_delbrueckii_subsp._lactis
H	1580	1572	98.5	+	0	0	723M2D64MI270MI288MI37MD66M2I121M	CP018218.71136.72707_Bacteria;Firmicutes;Bacilli;Lactobacillales;Lactobacillaceae;Lactobacillus;Lactobacillus_delbrueckii_subsp._jakobsenii_ZN7a-9_=_DSM_26046	CP018215.2258887.2260460_Bacteria;Firmicutes;Bacilli;Lactobacillales;Lactobacillaceae;Lactobacillus;Lactobacillus_delbrueckii_subsp._lactis
H	1580	1572	98.7	+	0	0	723M2D64MI270MI288MI37MD66M2I121M	CP018614.1873555.1875126_Bacteria;Firmicutes;Bacilli;Lactobacillales;Lactobacillaceae;Lactobacillus;Lactobacillus_delbrueckii_subsp._indicus	CP018215.2258887.2260460_Bacteria;Firmicutes;Bacilli;Lactobacillales;Lactobacillaceae;Lactobacillus;Lactobacillus_delbrueckii_subsp._lactis
H	1580	1572	98.6	+	0	0	723M2D64MI270MI288MI37MD66M2I121M	CP018614.1884506.1886077_Bacteria;Firmicutes;Bacilli;Lactobacillales;Lactobacillaceae;Lactobacillus;Lactobacillus_delbrueckii_subsp._indicus	CP018215.2258887.2260460_Bacteria;Firmicutes;Bacilli;Lactobacillales;Lactobacillaceae;Lactobacillus;Lactobacillus_delbrueckii_subsp._lactis
H	1580	1572	98.4	+	0	0	723M2D64MI270MI288MI37MD66M2I121M	CP018614.711852.713423_Bacteria;Firmicutes;Bacilli;Lactobacillales;Lactobacillaceae;Lactobacillus;Lactobacillus_delbrueckii_subsp._indicus	CP018215.2258887.2260460_Bacteria;Firmicutes;Bacilli;Lactobacillales;Lactobacillaceae;Lactobacillus;Lactobacillus_delbrueckii_subsp._lactis
H	1580	1572	98.4	+	0	0	723M2D64MI270MI288MI37MD66M2I121M	CP018615.1074319.1075890_Bacteria;Firmicutes;Bacilli;Lactobacillales;Lactobacillaceae;Lactobacillus;Lactobacillus_delbrueckii_subsp._delbrueckii_DSM_20074_=_JCM_1012	CP018215.2258887.2260460_Bacteria;Firmicutes;Bacilli;Lactobacillales;Lactobacillaceae;Lactobacillus;Lactobacillus_delbrueckii_subsp._lactis
H	1580	1572	98.4	+	0	0	723M2D64MI270MI288MI37MD66M2I121M	CP018615.1144636.1146207_Bacteria;Firmicutes;Bacilli;Lactobacillales;Lactobacillaceae;Lactobacillus;Lactobacillus_delbrueckii_subsp._delbrueckii_DSM_20074_=_JCM_1012	CP018215.2258887.2260460_Bacteria;Firmicutes;Bacilli;Lactobacillales;Lactobacillaceae;Lactobacillus;Lactobacillus_delbrueckii_subsp._lactis
H	1580	1572	98.5	+	0	0	723M2D64MI270MI288MI37MD66M2I121M	CP018615.1177907.1179478_Bacteria;Firmicutes;Bacilli;Lactobacillales;Lactobacillaceae;Lactobacillus;Lactobacillus_delbrueckii_subsp._delbrueckii_DSM_20074_=_JCM_1012	CP018215.2258887.2260460_Bacteria;Firmicutes;Bacilli;Lactobacillales;Lactobacillaceae;Lactobacillus;Lactobacillus_delbrueckii_subsp._lactis
H	1580	1572	98.5	+	0	0	723M2D64MI270MI288MI37MD66M2I121M	CP018615.1426209.1427780_Bacteria;Firmicutes;Bacilli;Lactobacillales;Lactobacillaceae;Lactobacillus;Lactobacillus_delbrueckii_subsp._delbrueckii_DSM_20074_=_JCM_1012	CP018215.2258887.2260460_Bacteria;Firmicutes;Bacilli;Lactobacillales;Lactobacillaceae;Lactobacillus;Lactobacillus_delbrueckii_subsp._lactis
H	1580	1572	98.5	+	0	0	723M2D64MI270MI288MI37MD66M2I121M	CP018615.1437573.1439144_Bacteria;Firmicutes;Bacilli;Lactobacillales;Lactobacillaceae;Lactobacillus;Lactobacillus_delbrueckii_subsp._delbrueckii_DSM_20074_=_JCM_1012	CP018215.2258887.2260460_Bacteria;Firmicutes;Bacilli;Lactobacillales;Lactobacillaceae;Lactobacillus;Lactobacillus_delbrueckii_subsp._lactis
H	1580	1572	98.4	+	0	0	723M2D64MI270MI288MI37MD66M2I121M	CP018615.286617.288188_Bacteria;Firmicutes;Bacilli;Lactobacillales;Lactobacillaceae;Lactobacillus;Lactobacillus_delbrueckii_subsp._delbrueckii_DSM_20074_=_JCM_1012	CP018215.2258887.2260460_Bacteria;Firmicutes;Bacilli;Lactobacillales;Lactobacillaceae;Lactobacillus;Lactobacillus_delbrueckii_subsp._lactis
H	1580	1572	98.5	+	0	0	723M2D64MI270MI288MI37MD66M2I121M	CP018615.399420.400991_Bacteria;Firmicutes;Bacilli;Lactobacillales;Lactobacillaceae;Lactobacillus;Lactobacillus_delbrueckii_subsp._delbrueckii_DSM_20074_=_JCM_1012	CP018215.2258887.2260460_Bacteria;Firmicutes;Bacilli;Lactobacillales;Lactobacillaceae;Lactobacillus;Lactobacillus_delbrueckii_subsp._lactis
H	1580	1572	98.2	+	0	0	723M2D64MI270MI288MI37MD66M2I121M	CP018615.960526.962097_Bacteria;Firmicutes;Bacilli;Lactobacillales;Lactobacillaceae;Lactobacillus;Lactobacillus_delbrueckii_subsp._delbrueckii_DSM_20074_=_JCM_1012	CP018215.2258887.2260460_Bacteria;Firmicutes;Bacilli;Lactobacillales;Lactobacillaceae;Lactobacillus;Lactobacillus_delbrueckii_subsp._lactis
H	1580	1572	98.3	+	0	0	723M2D64MI270MI288MI37MD66M2I121M	CP019120.1366489.1368060_Bacteria;Firmicutes;Bacilli;Lactobacillales;Lactobacillaceae;Lactobacillus;Lactobacillus_delbrueckii_subsp._bulgaricus	CP018215.2258887.2260460_Bacteria;Firmicutes;Bacilli;Lactobacillales;Lactobacillaceae;Lactobacillus;Lactobacillus_delbrueckii_subsp._lactis
H	1580	1572	98.3	+	0	0	723M2D64MI270MI288MI37MD66M2I121M	CP019120.1475510.1477081_Bacteria;Firmicutes;Bacilli;Lactobacillales;Lactobacillaceae;Lactobacillus;Lactobacillus_delbrueckii_subsp._bulgaricus	CP018215.2258887.2260460_Bacteria;Firmicutes;Bacilli;Lactobacillales;Lactobacillaceae;Lactobacillus;Lactobacillus_delbrueckii_subsp._lactis
H	1580	1572	98.2	+	0	0	723M2D64MI270MI288MI37MD66M2I121M	CP019120.1546566.1548137_Bacteria;Firmicutes;Bacilli;Lactobacillales;Lactobacillaceae;Lactobacillus;Lactobacillus_delbrueckii_subsp._bulgaricus	CP018215.2258887.2260460_Bacteria;Firmicutes;Bacilli;Lactobacillales;Lactobacillaceae;Lactobacillus;Lactobacillus_delbrueckii_subsp._lactis
H	1580	1572	98.2	+	0	0	723M2D64MI270MI288MI37MD66M2I121M	CP019120.1578573.1580144_Bacteria;Firmicutes;Bacilli;Lactobacillales;Lactobacillaceae;Lactobacillus;Lactobacillus_delbrueckii_subsp._bulgaricus	CP018215.2258887.2260460_Bacteria;Firmicutes;Bacilli;Lactobacillales;Lactobacillaceae;Lactobacillus;Lactobacillus_delbrueckii_subsp._lactis
H	1580	1572	98.3	+	0	0	723M2D64MI270MI288MI37MD66M2I121M	CP019120.1794435.1796006_Bacteria;Firmicutes;Bacilli;Lactobacillales;Lactobacillaceae;Lactobacillus;Lactobacillus_delbrueckii_subsp._bulgaricus	CP018215.2258887.2260460_Bacteria;Firmicutes;Bacilli;Lactobacillales;Lactobacillaceae;Lactobacillus;Lactobacillus_delbrueckii_subsp._lactis
H	1580	1572	98.3	+	0	0	723M2D64MI270MI288MI37MD66M2I121M	CP019120.1804383.1805954_Bacteria;Firmicutes;Bacilli;Lactobacillales;Lactobacillaceae;Lactobacillus;Lactobacillus_delbrueckii_subsp._bulgaricus	CP018215.2258887.2260460_Bacteria;Firmicutes;Bacilli;Lactobacillales;Lactobacillaceae;Lactobacillus;Lactobacillus_delbrueckii_subsp._lactis
H	1580	1572	98.3	+	0	0	723M2D64MI270MI288MI37MD66M2I121M	CP019120.43145.44716_Bacteria;Firmicutes;Bacilli;Lactobacillales;Lactobacillaceae;Lactobacillus;Lactobacillus_delbrueckii_subsp._bulgaricus	CP018215.2258887.2260460_Bacteria;Firmicutes;Bacilli;Lactobacillales;Lactobacillaceae;Lactobacillus;Lactobacillus_delbrueckii_subsp._lactis
H	1580	1572	98.4	+	0	0	723M2D64MI270MI288MI37MD66M2I121M	CP019120.678211.679782_Bacteria;Firmicutes;Bacilli;Lactobacillales;Lactobacillaceae;Lactobacillus;Lactobacillus_delbrueckii_subsp._bulgaricus	CP018215.2258887.2260460_Bacteria;Firmicutes;Bacilli;Lactobacillales;Lactobacillaceae;Lactobacillus;Lactobacillus_delbrueckii_subsp._lactis
H	1580	1572	98.2	+	0	0	723M2D64MI270MI288MI37MD66M2I121M	CP019120.788711.790282_Bacteria;Firmicutes;Bacilli;Lactobacillales;Lactobacillaceae;Lactobacillus;Lactobacillus_delbrueckii_subsp._bulgaricus	CP018215.2258887.2260460_Bacteria;Firmicutes;Bacilli;Lactobacillales;Lactobacillaceae;Lactobacillus;Lactobacillus_delbrueckii_subsp._lactis
H	1580	1572	98.5	+	0	0	723M2D64MI270MI288MI37MD66M2I121M	CP021136.1092686.1094257_Bacteria;Firmicutes;Bacilli;Lactobacillales;Lactobacillaceae;Lactobacillus;Lactobacillus_delbrueckii	CP018215.2258887.2260460_Bacteria;Firmicutes;Bacilli;Lactobacillales;Lactobacillaceae;Lactobacillus;Lactobacillus_delbrueckii_subsp._lactis
H	1580	1572	98.5	+	0	0	723M2D64MI270MI288MI37MD66M2I121M	CP021136.1780035.1781606_Bacteria;Firmicutes;Bacilli;Lactobacillales;Lactobacillaceae;Lactobacillus;Lactobacillus_delbrueckii	CP018215.2258887.2260460_Bacteria;Firmicutes;Bacilli;Lactobacillales;Lactobacillaceae;Lactobacillus;Lactobacillus_delbrueckii_subsp._lactis
H	1580	1572	98.4	+	0	0	723M2D64MI270MI288MI37MD66M2I121M	CP021136.1892930.1894501_Bacteria;Firmicutes;Bacilli;Lactobacillales;Lactobacillaceae;Lactobacillus;Lactobacillus_delbrueckii	CP018215.2258887.2260460_Bacteria;Firmicutes;Bacilli;Lactobacillales;Lactobacillaceae;Lactobacillus;Lactobacillus_delbrueckii_subsp._lactis
H	1580	1572	98.5	+	0	0	723M2D64MI270MI288MI37MD66M2I121M	CP021136.463572.465143_Bacteria;Firmicutes;Bacilli;Lactobacillales;Lactobacillaceae;Lactobacillus;Lactobacillus_delbrueckii	CP018215.2258887.2260460_Bacteria;Firmicutes;Bacilli;Lactobacillales;Lactobacillaceae;Lactobacillus;Lactobacillus_delbrueckii_subsp._lactis
H	1580	1572	98.5	+	0	0	723M2D64MI270MI288MI37MD66M2I121M	CP021136.595870.597441_Bacteria;Firmicutes;Bacilli;Lactobacillales;Lactobacillaceae;Lactobacillus;Lactobacillus_delbrueckii	CP018215.2258887.2260460_Bacteria;Firmicutes;Bacilli;Lactobacillales;Lactobacillaceae;Lactobacillus;Lactobacillus_delbrueckii_subsp._lactis
H	1580	1572	98.6	+	0	0	723M2D64MI270MI288MI37MD66M2I121M	CP021136.690983.692554_Bacteria;Firmicutes;Bacilli;Lactobacillales;Lactobacillaceae;Lactobacillus;Lactobacillus_delbrueckii	CP018215.2258887.2260460_Bacteria;Firmicutes;Bacilli;Lactobacillales;Lactobacillaceae;Lactobacillus;Lactobacillus_delbrueckii_subsp._lactis
H	1580	1572	98.5	+	0	0	723M2D64MI270MI288MI37MD66M2I121M	CP021136.723004.724575_Bacteria;Firmicutes;Bacilli;Lactobacillales;Lactobacillaceae;Lactobacillus;Lactobacillus_delbrueckii	CP018215.2258887.2260460_Bacteria;Firmicutes;Bacilli;Lactobacillales;Lactobacillaceae;Lactobacillus;Lactobacillus_delbrueckii_subsp._lactis
H	1580	1572	98.5	+	0	0	723M2D64MI270MI288MI37MD66M2I121M	CP021136.967206.968777_Bacteria;Firmicutes;Bacilli;Lactobacillales;Lactobacillaceae;Lactobacillus;Lactobacillus_delbrueckii	CP018215.2258887.2260460_Bacteria;Firmicutes;Bacilli;Lactobacillales;Lactobacillaceae;Lactobacillus;Lactobacillus_delbrueckii_subsp._lactis
H	1580	1572	98.5	+	0	0	723M2D64MI270MI288MI37MD66M2I121M	CP021136.981252.982823_Bacteria;Firmicutes;Bacilli;Lactobacillales;Lactobacillaceae;Lactobacillus;Lactobacillus_delbrueckii	CP018215.2258887.2260460_Bacteria;Firmicutes;Bacilli;Lactobacillales;Lactobacillaceae;Lactobacillus;Lactobacillus_delbrueckii_subsp._lactis
H	1580	1572	98.8	+	0	0	723M2D64MI270MI288MI37MD66M2I121M	CP022988.1057171.1058742_Bacteria;Firmicutes;Bacilli;Lactobacillales;Lactobacillaceae;Lactobacillus;Lactobacillus_delbrueckii_subsp._lactis_DSM_20072	CP018215.2258887.2260460_Bacteria;Firmicutes;Bacilli;Lactobacillales;Lactobacillaceae;Lactobacillus;Lactobacillus_delbrueckii_subsp._lactis
H	1580	1572	98.9	+	0	0	723M2D64MI270MI288MI37MD66M2I121M	CP022988.1189762.1191333_Bacteria;Firmicutes;Bacilli;Lactobacillales;Lactobacillaceae;Lactobacillus;Lactobacillus_delbrueckii_subsp._lactis_DSM_20072	CP018215.2258887.2260460_Bacteria;Firmicutes;Bacilli;Lactobacillales;Lactobacillaceae;Lactobacillus;Lactobacillus_delbrueckii_subsp._lactis
H	1580	1572	98.5	+	0	0	723M2D64MI270MI288MI37MD66M2I121M	CP022988.1791643.1793214_Bacteria;Firmicutes;Bacilli;Lactobacillales;Lactobacillaceae;Lactobacillus;Lactobacillus_delbrueckii_subsp._lactis_DSM_20072	CP018215.2258887.2260460_Bacteria;Firmicutes;Bacilli;Lactobacillales;Lactobacillaceae;Lactobacillus;Lactobacillus_delbrueckii_subsp._lactis
H	1580	1572	98.7	+	0	0	723M2D64MI270MI288MI37MD66M2I121M	CP022988.2073112.2074683_Bacteria;Firmicutes;Bacilli;Lactobacillales;Lactobacillaceae;Lactobacillus;Lactobacillus_delbrueckii_subsp._lactis_DSM_20072	CP018215.2258887.2260460_Bacteria;Firmicutes;Bacilli;Lactobacillales;Lactobacillaceae;Lactobacillus;Lactobacillus_delbrueckii_subsp._lactis
H	1580	1572	98.7	+	0	0	723M2D64MI270MI288MI37MD66M2I121M	CP022988.2084009.2085580_Bacteria;Firmicutes;Bacilli;Lactobacillales;Lactobacillaceae;Lactobacillus;Lactobacillus_delbrueckii_subsp._lactis_DSM_20072	CP018215.2258887.2260460_Bacteria;Firmicutes;Bacilli;Lactobacillales;Lactobacillaceae;Lactobacillus;Lactobacillus_delbrueckii_subsp._lactis
H	1580	1572	98.7	+	0	0	723M2D64MI270MI288MI37MD66M2I121M	CP022988.371501.373072_Bacteria;Firmicutes;Bacilli;Lactobacillales;Lactobacillaceae;Lactobacillus;Lactobacillus_delbrueckii_subsp._lactis_DSM_20072	CP018215.2258887.2260460_Bacteria;Firmicutes;Bacilli;Lactobacillales;Lactobacillaceae;Lactobacillus;Lactobacillus_delbrueckii_subsp._lactis
H	1580	1572	98.7	+	0	0	723M2D64MI270MI288MI37MD66M2I121M	CP022988.37820.39391_Bacteria;Firmicutes;Bacilli;Lactobacillales;Lactobacillaceae;Lactobacillus;Lactobacillus_delbrueckii_subsp._lactis_DSM_20072	CP018215.2258887.2260460_Bacteria;Firmicutes;Bacilli;Lactobacillales;Lactobacillaceae;Lactobacillus;Lactobacillus_delbrueckii_subsp._lactis
H	1580	1572	98.6	+	0	0	723M2D64MI270MI288MI37MD66M2I121M	CP022988.414805.416376_Bacteria;Firmicutes;Bacilli;Lactobacillales;Lactobacillaceae;Lactobacillus;Lactobacillus_delbrueckii_subsp._lactis_DSM_20072	CP018215.2258887.2260460_Bacteria;Firmicutes;Bacilli;Lactobacillales;Lactobacillaceae;Lactobacillus;Lactobacillus_delbrueckii_subsp._lactis
H	1580	1572	98	+	0	0	723M2D64MI270MI288MI37MD66M2I121M	CP022988.531012.532583_Bacteria;Firmicutes;Bacilli;Lactobacillales;Lactobacillaceae;Lactobacillus;Lactobacillus_delbrueckii_subsp._lactis_DSM_20072	CP018215.2258887.2260460_Bacteria;Firmicutes;Bacilli;Lactobacillales;Lactobacillaceae;Lactobacillus;Lactobacillus_delbrueckii_subsp._lactis
H	1580	1572	98.5	+	0	0	723M2D64MI270MI288MI37MD66M2I121M	CP023139.1583925.1585496_Bacteria;Firmicutes;Bacilli;Lactobacillales;Lactobacillaceae;Lactobacillus;Lactobacillus_delbrueckii_subsp._lactis	CP018215.2258887.2260460_Bacteria;Firmicutes;Bacilli;Lactobacillales;Lactobacillaceae;Lactobacillus;Lactobacillus_delbrueckii_subsp._lactis
H	1580	1572	98.5	+	0	0	723M2D64MI270MI288MI37MD66M2I121M	CP023139.1709787.1711358_Bacteria;Firmicutes;Bacilli;Lactobacillales;Lactobacillaceae;Lactobacillus;Lactobacillus_delbrueckii_subsp._lactis	CP018215.2258887.2260460_Bacteria;Firmicutes;Bacilli;Lactobacillales;Lactobacillaceae;Lactobacillus;Lactobacillus_delbrueckii_subsp._lactis
H	1580	1572	98.6	+	0	0	723M2D64MI270MI288MI37MD66M2I121M	CP023139.1798223.1799794_Bacteria;Firmicutes;Bacilli;Lactobacillales;Lactobacillaceae;Lactobacillus;Lactobacillus_delbrueckii_subsp._lactis	CP018215.2258887.2260460_Bacteria;Firmicutes;Bacilli;Lactobacillales;Lactobacillaceae;Lactobacillus;Lactobacillus_delbrueckii_subsp._lactis
H	1580	1572	98.9	+	0	0	723M2D64MI270MI288MI37MD66M2I121M	CP023139.1858903.1860474_Bacteria;Firmicutes;Bacilli;Lactobacillales;Lactobacillaceae;Lactobacillus;Lactobacillus_delbrueckii_subsp._lactis	CP018215.2258887.2260460_Bacteria;Firmicutes;Bacilli;Lactobacillales;Lactobacillaceae;Lactobacillus;Lactobacillus_delbrueckii_subsp._lactis
H	1580	1572	98.7	+	0	0	723M2D64MI270MI288MI37MD66M2I121M	CP023139.2119202.2120773_Bacteria;Firmicutes;Bacilli;Lactobacillales;Lactobacillaceae;Lactobacillus;Lactobacillus_delbrueckii_subsp._lactis	CP018215.2258887.2260460_Bacteria;Firmicutes;Bacilli;Lactobacillales;Lactobacillaceae;Lactobacillus;Lactobacillus_delbrueckii_subsp._lactis
H	1580	1572	98.7	+	0	0	723M2D64MI270MI288MI37MD66M2I121M	CP023139.2132384.2133955_Bacteria;Firmicutes;Bacilli;Lactobacillales;Lactobacillaceae;Lactobacillus;Lactobacillus_delbrueckii_subsp._lactis	CP018215.2258887.2260460_Bacteria;Firmicutes;Bacilli;Lactobacillales;Lactobacillaceae;Lactobacillus;Lactobacillus_delbrueckii_subsp._lactis
H	1580	1572	98.6	+	0	0	723M2D64MI270MI288MI37MD66M2I121M	CP023139.43665.45236_Bacteria;Firmicutes;Bacilli;Lactobacillales;Lactobacillaceae;Lactobacillus;Lactobacillus_delbrueckii_subsp._lactis	CP018215.2258887.2260460_Bacteria;Firmicutes;Bacilli;Lactobacillales;Lactobacillaceae;Lactobacillus;Lactobacillus_delbrueckii_subsp._lactis
H	1580	1572	98.4	+	0	0	723M2D64MI270MI288MI37MD66M2I121M	CP023139.829412.830983_Bacteria;Firmicutes;Bacilli;Lactobacillales;Lactobacillaceae;Lactobacillus;Lactobacillus_delbrueckii_subsp._lactis	CP018215.2258887.2260460_Bacteria;Firmicutes;Bacilli;Lactobacillales;Lactobacillaceae;Lactobacillus;Lactobacillus_delbrueckii_subsp._lactis
H	1580	1572	98.5	+	0	0	723M2D64MI270MI288MI37MD66M2I121M	CP023139.949532.951103_Bacteria;Firmicutes;Bacilli;Lactobacillales;Lactobacillaceae;Lactobacillus;Lactobacillus_delbrueckii_subsp._lactis	CP018215.2258887.2260460_Bacteria;Firmicutes;Bacilli;Lactobacillales;Lactobacillaceae;Lactobacillus;Lactobacillus_delbrueckii_subsp._lactis
H	1580	1572	98.4	+	0	0	723M2D64MI270MI288MI37MD66M2I121M	CP032451.1022814.1024385_Bacteria;Firmicutes;Bacilli;Lactobacillales;Lactobacillaceae;Lactobacillus;Lactobacillus_delbrueckii_subsp._bulgaricus	CP018215.2258887.2260460_Bacteria;Firmicutes;Bacilli;Lactobacillales;Lactobacillaceae;Lactobacillus;Lactobacillus_delbrueckii_subsp._lactis
H	1580	1572	98.3	+	0	0	723M2D64MI270MI288MI37MD66M2I121M	CP032451.1032762.1034333_Bacteria;Firmicutes;Bacilli;Lactobacillales;Lactobacillaceae;Lactobacillus;Lactobacillus_delbrueckii_subsp._bulgaricus	CP018215.2258887.2260460_Bacteria;Firmicutes;Bacilli;Lactobacillales;Lactobacillaceae;Lactobacillus;Lactobacillus_delbrueckii_subsp._lactis
H	1580	1572	98.3	+	0	0	723M2D64MI270MI288MI37MD66M2I121M	CP032451.1279124.1280695_Bacteria;Firmicutes;Bacilli;Lactobacillales;Lactobacillaceae;Lactobacillus;Lactobacillus_delbrueckii_subsp._bulgaricus	CP018215.2258887.2260460_Bacteria;Firmicutes;Bacilli;Lactobacillales;Lactobacillaceae;Lactobacillus;Lactobacillus_delbrueckii_subsp._lactis
H	1580	1572	98.3	+	0	0	723M2D64MI270MI288MI37MD66M2I121M	CP032451.133247.134818_Bacteria;Firmicutes;Bacilli;Lactobacillales;Lactobacillaceae;Lactobacillus;Lactobacillus_delbrueckii_subsp._bulgaricus	CP018215.2258887.2260460_Bacteria;Firmicutes;Bacilli;Lactobacillales;Lactobacillaceae;Lactobacillus;Lactobacillus_delbrueckii_subsp._lactis
H	1580	1572	98.2	+	0	0	723M2D64MI270MI288MI37MD66M2I121M	CP032451.1354576.1356147_Bacteria;Firmicutes;Bacilli;Lactobacillales;Lactobacillaceae;Lactobacillus;Lactobacillus_delbrueckii_subsp._bulgaricus	CP018215.2258887.2260460_Bacteria;Firmicutes;Bacilli;Lactobacillales;Lactobacillaceae;Lactobacillus;Lactobacillus_delbrueckii_subsp._lactis
H	1580	1572	98.4	+	0	0	723M2D64MI270MI288MI37MD66M2I121M	CP032451.1463567.1465138_Bacteria;Firmicutes;Bacilli;Lactobacillales;Lactobacillaceae;Lactobacillus;Lactobacillus_delbrueckii_subsp._bulgaricus	CP018215.2258887.2260460_Bacteria;Firmicutes;Bacilli;Lactobacillales;Lactobacillaceae;Lactobacillus;Lactobacillus_delbrueckii_subsp._lactis
H	1580	1572	98.3	+	0	0	723M2D64MI270MI288MI37MD66M2I121M	CP032451.243913.245484_Bacteria;Firmicutes;Bacilli;Lactobacillales;Lactobacillaceae;Lactobacillus;Lactobacillus_delbrueckii_subsp._bulgaricus	CP018215.2258887.2260460_Bacteria;Firmicutes;Bacilli;Lactobacillales;Lactobacillaceae;Lactobacillus;Lactobacillus_delbrueckii_subsp._lactis
H	1580	1572	98.3	+	0	0	723M2D64MI270MI288MI37MD66M2I121M	CP032451.915875.917446_Bacteria;Firmicutes;Bacilli;Lactobacillales;Lactobacillaceae;Lactobacillus;Lactobacillus_delbrueckii_subsp._bulgaricus	CP018215.2258887.2260460_Bacteria;Firmicutes;Bacilli;Lactobacillales;Lactobacillaceae;Lactobacillus;Lactobacillus_delbrueckii_subsp._lactis
H	1580	1572	98.4	+	0	0	723M2D64MI270MI288MI37MD66M2I121M	LGHR01000024.3474.5045_Bacteria;Firmicutes;Bacilli;Lactobacillales;Lactobacillaceae;Lactobacillus;Lactobacillus_delbrueckii_subsp._sunkii	CP018215.2258887.2260460_Bacteria;Firmicutes;Bacilli;Lactobacillales;Lactobacillaceae;Lactobacillus;Lactobacillus_delbrueckii_subsp._lactis
H	1580	1572	98.9	+	0	0	723M2D64MI270MI288MI37MD66M2I121M	MRBF01000001.15572.17143_Bacteria;Firmicutes;Bacilli;Lactobacillales;Lactobacillaceae;Lactobacillus;Lactobacillus_delbrueckii_subsp._lactis	CP018215.2258887.2260460_Bacteria;Firmicutes;Bacilli;Lactobacillales;Lactobacillaceae;Lactobacillus;Lactobacillus_delbrueckii_subsp._lactis
H	1580	1572	98.4	+	0	0	723M2D64MI270MI288MI37MD66M2I121M	MRBF01000002.1207044.1208615_Bacteria;Firmicutes;Bacilli;Lactobacillales;Lactobacillaceae;Lactobacillus;Lactobacillus_delbrueckii_subsp._lactis	CP018215.2258887.2260460_Bacteria;Firmicutes;Bacilli;Lactobacillales;Lactobacillaceae;Lactobacillus;Lactobacillus_delbrueckii_subsp._lactis
H	1580	1572	98.5	+	0	0	723M2D64MI270MI288MI37MD66M2I121M	MRBF01000002.1327164.1328735_Bacteria;Firmicutes;Bacilli;Lactobacillales;Lactobacillaceae;Lactobacillus;Lactobacillus_delbrueckii_subsp._lactis	CP018215.2258887.2260460_Bacteria;Firmicutes;Bacilli;Lactobacillales;Lactobacillaceae;Lactobacillus;Lactobacillus_delbrueckii_subsp._lactis
H	1580	1572	98.5	+	0	0	723M2D64MI270MI288MI37MD66M2I121M	MRBF01000002.1961576.1963147_Bacteria;Firmicutes;Bacilli;Lactobacillales;Lactobacillaceae;Lactobacillus;Lactobacillus_delbrueckii_subsp._lactis	CP018215.2258887.2260460_Bacteria;Firmicutes;Bacilli;Lactobacillales;Lactobacillaceae;Lactobacillus;Lactobacillus_delbrueckii_subsp._lactis
H	1580	1572	98.5	+	0	0	723M2D64MI270MI288MI37MD66M2I121M	MRBF01000002.2087438.2089009_Bacteria;Firmicutes;Bacilli;Lactobacillales;Lactobacillaceae;Lactobacillus;Lactobacillus_delbrueckii_subsp._lactis	CP018215.2258887.2260460_Bacteria;Firmicutes;Bacilli;Lactobacillales;Lactobacillaceae;Lactobacillus;Lactobacillus_delbrueckii_subsp._lactis
H	1580	1572	98.6	+	0	0	723M2D64MI270MI288MI37MD66M2I121M	MRBF01000002.2175874.2177445_Bacteria;Firmicutes;Bacilli;Lactobacillales;Lactobacillaceae;Lactobacillus;Lactobacillus_delbrueckii_subsp._lactis	CP018215.2258887.2260460_Bacteria;Firmicutes;Bacilli;Lactobacillales;Lactobacillaceae;Lactobacillus;Lactobacillus_delbrueckii_subsp._lactis
H	1580	1572	98.7	+	0	0	723M2D64MI270MI288MI37MD66M2I121M	MRBF01000002.259228.260799_Bacteria;Firmicutes;Bacilli;Lactobacillales;Lactobacillaceae;Lactobacillus;Lactobacillus_delbrueckii_subsp._lactis	CP018215.2258887.2260460_Bacteria;Firmicutes;Bacilli;Lactobacillales;Lactobacillaceae;Lactobacillus;Lactobacillus_delbrueckii_subsp._lactis
H	1580	1572	98.7	+	0	0	723M2D64MI270MI288MI37MD66M2I121M	MRBF01000002.272410.273981_Bacteria;Firmicutes;Bacilli;Lactobacillales;Lactobacillaceae;Lactobacillus;Lactobacillus_delbrueckii_subsp._lactis	CP018215.2258887.2260460_Bacteria;Firmicutes;Bacilli;Lactobacillales;Lactobacillaceae;Lactobacillus;Lactobacillus_delbrueckii_subsp._lactis
H	1580	1572	98.6	+	0	0	723M2D64MI270MI288MI37MD66M2I121M	MRBF01000002.421299.422870_Bacteria;Firmicutes;Bacilli;Lactobacillales;Lactobacillaceae;Lactobacillus;Lactobacillus_delbrueckii_subsp._lactis	CP018215.2258887.2260460_Bacteria;Firmicutes;Bacilli;Lactobacillales;Lactobacillaceae;Lactobacillus;Lactobacillus_delbrueckii_subsp._lactis
H	1580	1572	98.9	+	0	0	723M2D64MI270MI288MI37MD66M2I121M	MRBF01000005.17577.19148_Bacteria;Firmicutes;Bacilli;Lactobacillales;Lactobacillaceae;Lactobacillus;Lactobacillus_delbrueckii_subsp._lactis	CP018215.2258887.2260460_Bacteria;Firmicutes;Bacilli;Lactobacillales;Lactobacillaceae;Lactobacillus;Lactobacillus_delbrueckii_subsp._lactis
H	1580	1572	98.2	+	0	0	723M2D13MI50MI35MD30MD11MD194MI48MI239MI103M2I121M	MRUN01000008.2833.4404_Bacteria;Firmicutes;Bacilli;Lactobacillales;Lactobacillaceae;Lactobacillus;Lactobacillus_delbrueckii_subsp._lactis_DSM_20072	CP018215.2258887.2260460_Bacteria;Firmicutes;Bacilli;Lactobacillales;Lactobacillaceae;Lactobacillus;Lactobacillus_delbrueckii_subsp._lactis
H	1580	1572	98	+	0	0	723M2D64MI270MI288MI37MD66M2I121M	MRUN01000012.1169027.1170598_Bacteria;Firmicutes;Bacilli;Lactobacillales;Lactobacillaceae;Lactobacillus;Lactobacillus_delbrueckii_subsp._lactis_DSM_20072	CP018215.2258887.2260460_Bacteria;Firmicutes;Bacilli;Lactobacillales;Lactobacillaceae;Lactobacillus;Lactobacillus_delbrueckii_subsp._lactis
H	1580	1572	98.6	+	0	0	723M2D64MI270MI288MI37MD66M2I121M	MRUN01000012.1285235.1286806_Bacteria;Firmicutes;Bacilli;Lactobacillales;Lactobacillaceae;Lactobacillus;Lactobacillus_delbrueckii_subsp._lactis_DSM_20072	CP018215.2258887.2260460_Bacteria;Firmicutes;Bacilli;Lactobacillales;Lactobacillaceae;Lactobacillus;Lactobacillus_delbrueckii_subsp._lactis
H	1580	1572	98.7	+	0	0	723M2D64MI270MI288MI37MD66M2I121M	MRUN01000012.1328539.1330110_Bacteria;Firmicutes;Bacilli;Lactobacillales;Lactobacillaceae;Lactobacillus;Lactobacillus_delbrueckii_subsp._lactis_DSM_20072	CP018215.2258887.2260460_Bacteria;Firmicutes;Bacilli;Lactobacillales;Lactobacillaceae;Lactobacillus;Lactobacillus_delbrueckii_subsp._lactis
H	1580	1572	98.7	+	0	0	723M2D64MI270MI288MI37MD66M2I121M	MRUN01000012.1662219.1663790_Bacteria;Firmicutes;Bacilli;Lactobacillales;Lactobacillaceae;Lactobacillus;Lactobacillus_delbrueckii_subsp._lactis_DSM_20072	CP018215.2258887.2260460_Bacteria;Firmicutes;Bacilli;Lactobacillales;Lactobacillaceae;Lactobacillus;Lactobacillus_delbrueckii_subsp._lactis
H	1580	1572	98.7	+	0	0	723M2D64MI270MI288MI37MD66M2I121M	MRUN01000012.1782013.1783584_Bacteria;Firmicutes;Bacilli;Lactobacillales;Lactobacillaceae;Lactobacillus;Lactobacillus_delbrueckii_subsp._lactis_DSM_20072	CP018215.2258887.2260460_Bacteria;Firmicutes;Bacilli;Lactobacillales;Lactobacillaceae;Lactobacillus;Lactobacillus_delbrueckii_subsp._lactis
H	1580	1572	98.7	+	0	0	723M2D64MI270MI288MI37MD66M2I121M	MRUN01000012.1792910.1794481_Bacteria;Firmicutes;Bacilli;Lactobacillales;Lactobacillaceae;Lactobacillus;Lactobacillus_delbrueckii_subsp._lactis_DSM_20072	CP018215.2258887.2260460_Bacteria;Firmicutes;Bacilli;Lactobacillales;Lactobacillaceae;Lactobacillus;Lactobacillus_delbrueckii_subsp._lactis
H	1580	1572	98.9	+	0	0	723M2D64MI270MI288MI37MD66M2I121M	MRUN01000012.510322.511893_Bacteria;Firmicutes;Bacilli;Lactobacillales;Lactobacillaceae;Lactobacillus;Lactobacillus_delbrueckii_subsp._lactis_DSM_20072	CP018215.2258887.2260460_Bacteria;Firmicutes;Bacilli;Lactobacillales;Lactobacillaceae;Lactobacillus;Lactobacillus_delbrueckii_subsp._lactis
H	1580	1572	98.8	+	0	0	723M2D64MI270MI288MI37MD66M2I121M	MRUN01000012.642913.644484_Bacteria;Firmicutes;Bacilli;Lactobacillales;Lactobacillaceae;Lactobacillus;Lactobacillus_delbrueckii_subsp._lactis_DSM_20072	CP018215.2258887.2260460_Bacteria;Firmicutes;Bacilli;Lactobacillales;Lactobacillaceae;Lactobacillus;Lactobacillus_delbrueckii_subsp._lactis
H	1580	1572	98.5	+	0	0	723M2D64MI270MI288MI37MD66M2I121M	MRUN01000016.48956.50527_Bacteria;Firmicutes;Bacilli;Lactobacillales;Lactobacillaceae;Lactobacillus;Lactobacillus_delbrueckii_subsp._lactis_DSM_20072	CP018215.2258887.2260460_Bacteria;Firmicutes;Bacilli;Lactobacillales;Lactobacillaceae;Lactobacillus;Lactobacillus_delbrueckii_subsp._lactis
H	1580	1571	98.5	+	0	0	I722M2D64MI270MI288MI37MD66M2I121M	CP000156.1416360.1417930_Bacteria;Firmicutes;Bacilli;Lactobacillales;Lactobacillaceae;Lactobacillus;Lactobacillus_delbrueckii_subsp._bulgaricus_2038	CP018215.2258887.2260460_Bacteria;Firmicutes;Bacilli;Lactobacillales;Lactobacillaceae;Lactobacillus;Lactobacillus_delbrueckii_subsp._lactis
H	1580	1571	98.3	+	0	0	I722M2D64MI270MI288MI37MD66M2I121M	CP000156.1526926.1528496_Bacteria;Firmicutes;Bacilli;Lactobacillales;Lactobacillaceae;Lactobacillus;Lactobacillus_delbrueckii_subsp._bulgaricus_2038	CP018215.2258887.2260460_Bacteria;Firmicutes;Bacilli;Lactobacillales;Lactobacillaceae;Lactobacillus;Lactobacillus_delbrueckii_subsp._lactis
H	1580	1571	98.4	+	0	0	I722M2D64MI270MI288MI37MD66M2I121M	CP000156.1596022.1597592_Bacteria;Firmicutes;Bacilli;Lactobacillales;Lactobacillaceae;Lactobacillus;Lactobacillus_delbrueckii_subsp._bulgaricus_2038	CP018215.2258887.2260460_Bacteria;Firmicutes;Bacilli;Lactobacillales;Lactobacillaceae;Lactobacillus;Lactobacillus_delbrueckii_subsp._lactis
H	1580	1571	98.4	+	0	0	I722M2D64MI270MI288MI37MD66M2I121M	CP000156.1808602.1810172_Bacteria;Firmicutes;Bacilli;Lactobacillales;Lactobacillaceae;Lactobacillus;Lactobacillus_delbrueckii_subsp._bulgaricus_2038	CP018215.2258887.2260460_Bacteria;Firmicutes;Bacilli;Lactobacillales;Lactobacillaceae;Lactobacillus;Lactobacillus_delbrueckii_subsp._lactis
H	1580	1571	98.3	+	0	0	I722M2D64MI270MI288MI37MD66M2I121M	CP000156.1818669.1820239_Bacteria;Firmicutes;Bacilli;Lactobacillales;Lactobacillaceae;Lactobacillus;Lactobacillus_delbrueckii_subsp._bulgaricus_2038	CP018215.2258887.2260460_Bacteria;Firmicutes;Bacilli;Lactobacillales;Lactobacillaceae;Lactobacillus;Lactobacillus_delbrueckii_subsp._lactis
H	1580	1571	98.5	+	0	0	I722M2D64MI270MI288MI37MD66M2I121M	CP000156.35825.37395_Bacteria;Firmicutes;Bacilli;Lactobacillales;Lactobacillaceae;Lactobacillus;Lactobacillus_delbrueckii_subsp._bulgaricus_2038	CP018215.2258887.2260460_Bacteria;Firmicutes;Bacilli;Lactobacillales;Lactobacillaceae;Lactobacillus;Lactobacillus_delbrueckii_subsp._lactis
H	1580	1571	98.5	+	0	0	I722M2D64MI270MI288MI37MD66M2I121M	CP000156.681032.682602_Bacteria;Firmicutes;Bacilli;Lactobacillales;Lactobacillaceae;Lactobacillus;Lactobacillus_delbrueckii_subsp._bulgaricus_2038	CP018215.2258887.2260460_Bacteria;Firmicutes;Bacilli;Lactobacillales;Lactobacillaceae;Lactobacillus;Lactobacillus_delbrueckii_subsp._lactis
H	1580	1571	98.5	+	0	0	I722M2D64MI270MI288MI37MD66M2I121M	CP000156.789164.790734_Bacteria;Firmicutes;Bacilli;Lactobacillales;Lactobacillaceae;Lactobacillus;Lactobacillus_delbrueckii_subsp._bulgaricus_2038	CP018215.2258887.2260460_Bacteria;Firmicutes;Bacilli;Lactobacillales;Lactobacillaceae;Lactobacillus;Lactobacillus_delbrueckii_subsp._lactis
H	1580	1571	98.3	+	0	0	I722M2D64MI270MI288MI37MD66M2I121M	CP000156.821185.822755_Bacteria;Firmicutes;Bacilli;Lactobacillales;Lactobacillaceae;Lactobacillus;Lactobacillus_delbrueckii_subsp._bulgaricus_2038	CP018215.2258887.2260460_Bacteria;Firmicutes;Bacilli;Lactobacillales;Lactobacillaceae;Lactobacillus;Lactobacillus_delbrueckii_subsp._lactis
H	1580	1571	98	+	0	0	723M2D64MI270MI288MI37MD66M2I21MI99M	CP018156.1914114.1915684_Bacteria;Firmicutes;Bacilli;Lactobacillales;Lactobacillaceae;Lactobacillus;Lactobacillus_delbrueckii_subsp._lactis	CP018215.2258887.2260460_Bacteria;Firmicutes;Bacilli;Lactobacillales;Lactobacillaceae;Lactobacillus;Lactobacillus_delbrueckii_subsp._lactis
H	1580	1571	97.9	+	0	0	723M2D64MI270MI288MI37MD66M2I21MI99M	CP018156.46054.47624_Bacteria;Firmicutes;Bacilli;Lactobacillales;Lactobacillaceae;Lactobacillus;Lactobacillus_delbrueckii_subsp._lactis	CP018215.2258887.2260460_Bacteria;Firmicutes;Bacilli;Lactobacillales;Lactobacillaceae;Lactobacillus;Lactobacillus_delbrueckii_subsp._lactis
H	1580	1571	98.3	+	0	0	723M2D64MI270MI288MI37MD66M2I21MI99M	CP018217.1914364.1915934_Bacteria;Firmicutes;Bacilli;Lactobacillales;Lactobacillaceae;Lactobacillus;Lactobacillus_delbrueckii_subsp._sunkii	CP018215.2258887.2260460_Bacteria;Firmicutes;Bacilli;Lactobacillales;Lactobacillaceae;Lactobacillus;Lactobacillus_delbrueckii_subsp._lactis
H	1580	1571	98.4	+	0	0	723M2D64MI270MI288MI37MD66M2I21MI99M	CP018217.724839.726409_Bacteria;Firmicutes;Bacilli;Lactobacillales;Lactobacillaceae;Lactobacillus;Lactobacillus_delbrueckii_subsp._sunkii	CP018215.2258887.2260460_Bacteria;Firmicutes;Bacilli;Lactobacillales;Lactobacillaceae;Lactobacillus;Lactobacillus_delbrueckii_subsp._lactis
H	1580	1571	98.5	+	0	0	723M2D64MI270MI288MI37MD66M2I21MI99M	CP018614.1300357.1301927_Bacteria;Firmicutes;Bacilli;Lactobacillales;Lactobacillaceae;Lactobacillus;Lactobacillus_delbrueckii_subsp._indicus	CP018215.2258887.2260460_Bacteria;Firmicutes;Bacilli;Lactobacillales;Lactobacillaceae;Lactobacillus;Lactobacillus_delbrueckii_subsp._lactis
H	1580	1571	98.4	+	0	0	723M2D64MI270MI288MI37MD66M2I21MI99M	CP018614.1413238.1414808_Bacteria;Firmicutes;Bacilli;Lactobacillales;Lactobacillaceae;Lactobacillus;Lactobacillus_delbrueckii_subsp._indicus	CP018215.2258887.2260460_Bacteria;Firmicutes;Bacilli;Lactobacillales;Lactobacillaceae;Lactobacillus;Lactobacillus_delbrueckii_subsp._lactis
H	1580	1571	98.5	+	0	0	723M2D64MI270MI288MI37MD66M2I21MI99M	CP018614.1521582.1523152_Bacteria;Firmicutes;Bacilli;Lactobacillales;Lactobacillaceae;Lactobacillus;Lactobacillus_delbrueckii_subsp._indicus	CP018215.2258887.2260460_Bacteria;Firmicutes;Bacilli;Lactobacillales;Lactobacillaceae;Lactobacillus;Lactobacillus_delbrueckii_subsp._lactis
H	1580	1571	98.5	+	0	0	723M2D64MI270MI288MI37MD66M2I21MI99M	CP018614.1644696.1646266_Bacteria;Firmicutes;Bacilli;Lactobacillales;Lactobacillaceae;Lactobacillus;Lactobacillus_delbrueckii_subsp._indicus	CP018215.2258887.2260460_Bacteria;Firmicutes;Bacilli;Lactobacillales;Lactobacillaceae;Lactobacillus;Lactobacillus_delbrueckii_subsp._lactis
H	1580	1571	98.4	+	0	0	723M2D64MI270MI288MI37MD66M2I21MI99M	CP018614.51484.53054_Bacteria;Firmicutes;Bacilli;Lactobacillales;Lactobacillaceae;Lactobacillus;Lactobacillus_delbrueckii_subsp._indicus	CP018215.2258887.2260460_Bacteria;Firmicutes;Bacilli;Lactobacillales;Lactobacillaceae;Lactobacillus;Lactobacillus_delbrueckii_subsp._lactis
H	1580	1571	98.3	+	0	0	723M2D64MI270MI288MI37MD66M2I21MI99M	CP018615.1543267.1544837_Bacteria;Firmicutes;Bacilli;Lactobacillales;Lactobacillaceae;Lactobacillus;Lactobacillus_delbrueckii_subsp._delbrueckii_DSM_20074_=_JCM_1012	CP018215.2258887.2260460_Bacteria;Firmicutes;Bacilli;Lactobacillales;Lactobacillaceae;Lactobacillus;Lactobacillus_delbrueckii_subsp._lactis
H	1580	1571	98.5	+	0	0	723M2D64MI270MI288MI37MD66M2I21MI99M	LGAS01000062.3069.4639_Bacteria;Firmicutes;Bacilli;Lactobacillales;Lactobacillaceae;Lactobacillus;Lactobacillus_delbrueckii_subsp._indicus	CP018215.2258887.2260460_Bacteria;Firmicutes;Bacilli;Lactobacillales;Lactobacillaceae;Lactobacillus;Lactobacillus_delbrueckii_subsp._lactis
H	1580	1571	98	+	0	0	93MI629M2D64MI270MI288MI37MD66M2I121M	MRUN01000016.168390.169960_Bacteria;Firmicutes;Bacilli;Lactobacillales;Lactobacillaceae;Lactobacillus;Lactobacillus_delbrueckii_subsp._lactis_DSM_20072	CP018215.2258887.2260460_Bacteria;Firmicutes;Bacilli;Lactobacillales;Lactobacillaceae;Lactobacillus;Lactobacillus_delbrueckii_subsp._lactis
H	1580	1570	98.4	+	0	0	I117MI604M2D64MI270MI288MI37MD66M2I121M	ALPY01000052.90.1659_Bacteria;Firmicutes;Bacilli;Lactobacillales;Lactobacillaceae;Lactobacillus;Lactobacillus_delbrueckii_subsp._jakobsenii_ZN7a-9_=_DSM_26046	CP018215.2258887.2260460_Bacteria;Firmicutes;Bacilli;Lactobacillales;Lactobacillaceae;Lactobacillus;Lactobacillus_delbrueckii_subsp._lactis
H	1580	1568	98	+	0	0	193M4I526M2D64MI270MI288MI37MD66M2I121M	CP032451.1247117.1248684_Bacteria;Firmicutes;Bacilli;Lactobacillales;Lactobacillaceae;Lactobacillus;Lactobacillus_delbrueckii_subsp._bulgaricus	CP018215.2258887.2260460_Bacteria;Firmicutes;Bacilli;Lactobacillales;Lactobacillaceae;Lactobacillus;Lactobacillus_delbrueckii_subsp._lactis
H	1580	1568	98.2	+	0	0	145MI106MI470M2D64MI257M2I11MI288MI37MD66M2I121M	JXRV01000445.4057.5624_Bacteria;Firmicutes;Bacilli;Lactobacillales;Lactobacillaceae;Lactobacillus;Lactobacillus_delbrueckii_subsp._bulgaricus	CP018215.2258887.2260460_Bacteria;Firmicutes;Bacilli;Lactobacillales;Lactobacillaceae;Lactobacillus;Lactobacillus_delbrueckii_subsp._lactis
H	1580	1566	98.5	+	0	0	255MI135MI331M2D64MI22M2I246MI102MI185MI37MD19MI46M2I121M	MRBF01000002.451.2016_Bacteria;Firmicutes;Bacilli;Lactobacillales;Lactobacillaceae;Lactobacillus;Lactobacillus_delbrueckii_subsp._lactis	CP018215.2258887.2260460_Bacteria;Firmicutes;Bacilli;Lactobacillales;Lactobacillaceae;Lactobacillus;Lactobacillus_delbrueckii_subsp._lactis
H	1580	1565	98.4	+	0	0	194MI315MI119MI92M2D64MI270MI73MI93MI120MI37MD36MI29M2I35MI85M	MRBF01000003.25623.27187_Bacteria;Firmicutes;Bacilli;Lactobacillales;Lactobacillaceae;Lactobacillus;Lactobacillus_delbrueckii_subsp._lactis	CP018215.2258887.2260460_Bacteria;Firmicutes;Bacilli;Lactobacillales;Lactobacillaceae;Lactobacillus;Lactobacillus_delbrueckii_subsp._lactis
H	1580	1562	98.4	+	0	0	6I717M2D64MI156MD114MI288MI37MD66M2I116M5I	CR954253.1359934.1361495_Bacteria;Firmicutes;Bacilli;Lactobacillales;Lactobacillaceae;Lactobacillus;Lactobacillus_delbrueckii_subsp._bulgaricus_ATCC_11842_=_JCM_1002	CP018215.2258887.2260460_Bacteria;Firmicutes;Bacilli;Lactobacillales;Lactobacillaceae;Lactobacillus;Lactobacillus_delbrueckii_subsp._lactis
H	1580	1561	98.1	+	0	0	5I718M2D64MI270MI288MI37MD66M2I115M6I	CP000412.1373565.1375125_Bacteria;Firmicutes;Bacilli;Lactobacillales;Lactobacillaceae;Lactobacillus;Lactobacillus_delbrueckii_subsp._bulgaricus_ATCC_BAA-365	CP018215.2258887.2260460_Bacteria;Firmicutes;Bacilli;Lactobacillales;Lactobacillaceae;Lactobacillus;Lactobacillus_delbrueckii_subsp._lactis
H	1580	1561	98.4	+	0	0	5I718M2D64MI270MI288MI37MD66M2I115M6I	CP000412.1483805.1485365_Bacteria;Firmicutes;Bacilli;Lactobacillales;Lactobacillaceae;Lactobacillus;Lactobacillus_delbrueckii_subsp._bulgaricus_ATCC_BAA-365	CP018215.2258887.2260460_Bacteria;Firmicutes;Bacilli;Lactobacillales;Lactobacillaceae;Lactobacillus;Lactobacillus_delbrueckii_subsp._lactis
H	1580	1561	98.3	+	0	0	5I718M2D64MI270MI288MI37MD66M2I115M6I	CP000412.1562005.1563565_Bacteria;Firmicutes;Bacilli;Lactobacillales;Lactobacillaceae;Lactobacillus;Lactobacillus_delbrueckii_subsp._bulgaricus_ATCC_BAA-365	CP018215.2258887.2260460_Bacteria;Firmicutes;Bacilli;Lactobacillales;Lactobacillaceae;Lactobacillus;Lactobacillus_delbrueckii_subsp._lactis
H	1580	1561	98.1	+	0	0	5I718M2D64MI270MI288MI37MD66M2I115M6I	CP000412.1594263.1595823_Bacteria;Firmicutes;Bacilli;Lactobacillales;Lactobacillaceae;Lactobacillus;Lactobacillus_delbrueckii_subsp._bulgaricus_ATCC_BAA-365	CP018215.2258887.2260460_Bacteria;Firmicutes;Bacilli;Lactobacillales;Lactobacillaceae;Lactobacillus;Lactobacillus_delbrueckii_subsp._lactis
H	1580	1561	98.3	+	0	0	5I718M2D64MI270MI288MI37MD66M2I115M6I	CP000412.1792049.1793609_Bacteria;Firmicutes;Bacilli;Lactobacillales;Lactobacillaceae;Lactobacillus;Lactobacillus_delbrueckii_subsp._bulgaricus_ATCC_BAA-365	CP018215.2258887.2260460_Bacteria;Firmicutes;Bacilli;Lactobacillales;Lactobacillaceae;Lactobacillus;Lactobacillus_delbrueckii_subsp._lactis
H	1580	1561	98.3	+	0	0	5I718M2D64MI270MI288MI37MD66M2I115M6I	CP000412.1799394.1800954_Bacteria;Firmicutes;Bacilli;Lactobacillales;Lactobacillaceae;Lactobacillus;Lactobacillus_delbrueckii_subsp._bulgaricus_ATCC_BAA-365	CP018215.2258887.2260460_Bacteria;Firmicutes;Bacilli;Lactobacillales;Lactobacillaceae;Lactobacillus;Lactobacillus_delbrueckii_subsp._lactis
H	1580	1561	98.3	+	0	0	5I718M2D64MI270MI288MI37MD66M2I115M6I	CP000412.43705.45265_Bacteria;Firmicutes;Bacilli;Lactobacillales;Lactobacillaceae;Lactobacillus;Lactobacillus_delbrueckii_subsp._bulgaricus_ATCC_BAA-365	CP018215.2258887.2260460_Bacteria;Firmicutes;Bacilli;Lactobacillales;Lactobacillaceae;Lactobacillus;Lactobacillus_delbrueckii_subsp._lactis
H	1580	1561	98.4	+	0	0	5I718M2D64MI270MI288MI37MD66M2I115M6I	CP000412.683265.684825_Bacteria;Firmicutes;Bacilli;Lactobacillales;Lactobacillaceae;Lactobacillus;Lactobacillus_delbrueckii_subsp._bulgaricus_ATCC_BAA-365	CP018215.2258887.2260460_Bacteria;Firmicutes;Bacilli;Lactobacillales;Lactobacillaceae;Lactobacillus;Lactobacillus_delbrueckii_subsp._lactis
H	1580	1561	98.2	+	0	0	5I718M2D64MI270MI288MI37MD66M2I115M6I	CP000412.792486.794046_Bacteria;Firmicutes;Bacilli;Lactobacillales;Lactobacillaceae;Lactobacillus;Lactobacillus_delbrueckii_subsp._bulgaricus_ATCC_BAA-365	CP018215.2258887.2260460_Bacteria;Firmicutes;Bacilli;Lactobacillales;Lactobacillaceae;Lactobacillus;Lactobacillus_delbrueckii_subsp._lactis
H	1580	1561	98.7	+	0	0	5I718M2D64MI270MI288MI37MD66M2I115M6I	CP002341.1549471.1551031_Bacteria;Firmicutes;Bacilli;Lactobacillales;Lactobacillaceae;Lactobacillus;Lactobacillus_delbrueckii_subsp._bulgaricus_ND02	CP018215.2258887.2260460_Bacteria;Firmicutes;Bacilli;Lactobacillales;Lactobacillaceae;Lactobacillus;Lactobacillus_delbrueckii_subsp._lactis
H	1580	1561	98.6	+	0	0	5I718M2D64MI270MI288MI37MD66M2I115M6I	CP002341.1744598.1746158_Bacteria;Firmicutes;Bacilli;Lactobacillales;Lactobacillaceae;Lactobacillus;Lactobacillus_delbrueckii_subsp._bulgaricus_ND02	CP018215.2258887.2260460_Bacteria;Firmicutes;Bacilli;Lactobacillales;Lactobacillaceae;Lactobacillus;Lactobacillus_delbrueckii_subsp._lactis
H	1580	1561	98.6	+	0	0	5I718M2D64MI270MI288MI37MD66M2I115M6I	CP002341.1782283.1783843_Bacteria;Firmicutes;Bacilli;Lactobacillales;Lactobacillaceae;Lactobacillus;Lactobacillus_delbrueckii_subsp._bulgaricus_ND02	CP018215.2258887.2260460_Bacteria;Firmicutes;Bacilli;Lactobacillales;Lactobacillaceae;Lactobacillus;Lactobacillus_delbrueckii_subsp._lactis
H	1580	1561	98.7	+	0	0	5I718M2D64MI270MI288MI37MD66M2I115M6I	CP002341.2019205.2020765_Bacteria;Firmicutes;Bacilli;Lactobacillales;Lactobacillaceae;Lactobacillus;Lactobacillus_delbrueckii_subsp._bulgaricus_ND02	CP018215.2258887.2260460_Bacteria;Firmicutes;Bacilli;Lactobacillales;Lactobacillaceae;Lactobacillus;Lactobacillus_delbrueckii_subsp._lactis
H	1580	1561	98.5	+	0	0	5I718M2D64MI270MI288MI37MD66M2I115M6I	CP002341.2030560.2032120_Bacteria;Firmicutes;Bacilli;Lactobacillales;Lactobacillaceae;Lactobacillus;Lactobacillus_delbrueckii_subsp._bulgaricus_ND02	CP018215.2258887.2260460_Bacteria;Firmicutes;Bacilli;Lactobacillales;Lactobacillaceae;Lactobacillus;Lactobacillus_delbrueckii_subsp._lactis
H	1580	1561	98.5	+	0	0	5I718M2D64MI270MI288MI37MD66M2I115M6I	CP002341.33581.35141_Bacteria;Firmicutes;Bacilli;Lactobacillales;Lactobacillaceae;Lactobacillus;Lactobacillus_delbrueckii_subsp._bulgaricus_ND02	CP018215.2258887.2260460_Bacteria;Firmicutes;Bacilli;Lactobacillales;Lactobacillaceae;Lactobacillus;Lactobacillus_delbrueckii_subsp._lactis
H	1580	1561	98.4	+	0	0	5I718M2D64MI270MI288MI37MD66M2I115M6I	CP002341.736717.738277_Bacteria;Firmicutes;Bacilli;Lactobacillales;Lactobacillaceae;Lactobacillus;Lactobacillus_delbrueckii_subsp._bulgaricus_ND02	CP018215.2258887.2260460_Bacteria;Firmicutes;Bacilli;Lactobacillales;Lactobacillaceae;Lactobacillus;Lactobacillus_delbrueckii_subsp._lactis
H	1580	1561	98.5	+	0	0	5I718M2D64MI270MI288MI37MD66M2I115M6I	CP002341.858435.859995_Bacteria;Firmicutes;Bacilli;Lactobacillales;Lactobacillaceae;Lactobacillus;Lactobacillus_delbrueckii_subsp._bulgaricus_ND02	CP018215.2258887.2260460_Bacteria;Firmicutes;Bacilli;Lactobacillales;Lactobacillaceae;Lactobacillus;Lactobacillus_delbrueckii_subsp._lactis
H	1580	1561	98.3	+	0	0	6I717M2D64MI270MI288MI37MD66M2I116M5I	CR954253.1470602.1472162_Bacteria;Firmicutes;Bacilli;Lactobacillales;Lactobacillaceae;Lactobacillus;Lactobacillus_delbrueckii_subsp._bulgaricus_ATCC_11842_=_JCM_1002	CP018215.2258887.2260460_Bacteria;Firmicutes;Bacilli;Lactobacillales;Lactobacillaceae;Lactobacillus;Lactobacillus_delbrueckii_subsp._lactis
H	1580	1561	98.4	+	0	0	6I717M2D64MI270MI288MI37MD66M2I116M5I	CR954253.1543296.1544856_Bacteria;Firmicutes;Bacilli;Lactobacillales;Lactobacillaceae;Lactobacillus;Lactobacillus_delbrueckii_subsp._bulgaricus_ATCC_11842_=_JCM_1002	CP018215.2258887.2260460_Bacteria;Firmicutes;Bacilli;Lactobacillales;Lactobacillaceae;Lactobacillus;Lactobacillus_delbrueckii_subsp._lactis
H	1580	1561	98.4	+	0	0	6I717M2D64MI270MI288MI37MD66M2I116M5I	CR954253.1576953.1578513_Bacteria;Firmicutes;Bacilli;Lactobacillales;Lactobacillaceae;Lactobacillus;Lactobacillus_delbrueckii_subsp._bulgaricus_ATCC_11842_=_JCM_1002	CP018215.2258887.2260460_Bacteria;Firmicutes;Bacilli;Lactobacillales;Lactobacillaceae;Lactobacillus;Lactobacillus_delbrueckii_subsp._lactis
H	1580	1561	98.2	+	0	0	6I717M2D64MI270MI288MI37MD66M2I116M5I	CR954253.1787059.1788619_Bacteria;Firmicutes;Bacilli;Lactobacillales;Lactobacillaceae;Lactobacillus;Lactobacillus_delbrueckii_subsp._bulgaricus_ATCC_11842_=_JCM_1002	CP018215.2258887.2260460_Bacteria;Firmicutes;Bacilli;Lactobacillales;Lactobacillaceae;Lactobacillus;Lactobacillus_delbrueckii_subsp._lactis
H	1580	1561	98.1	+	0	0	6I717M2D64MI270MI288MI37MD66M2I116M5I	CR954253.1794646.1796206_Bacteria;Firmicutes;Bacilli;Lactobacillales;Lactobacillaceae;Lactobacillus;Lactobacillus_delbrueckii_subsp._bulgaricus_ATCC_11842_=_JCM_1002	CP018215.2258887.2260460_Bacteria;Firmicutes;Bacilli;Lactobacillales;Lactobacillaceae;Lactobacillus;Lactobacillus_delbrueckii_subsp._lactis
H	1580	1561	98.3	+	0	0	6I717M2D64MI270MI288MI37MD66M2I116M5I	CR954253.45160.46720_Bacteria;Firmicutes;Bacilli;Lactobacillales;Lactobacillaceae;Lactobacillus;Lactobacillus_delbrueckii_subsp._bulgaricus_ATCC_11842_=_JCM_1002	CP018215.2258887.2260460_Bacteria;Firmicutes;Bacilli;Lactobacillales;Lactobacillaceae;Lactobacillus;Lactobacillus_delbrueckii_subsp._lactis
H	1580	1561	98.4	+	0	0	6I717M2D64MI270MI288MI37MD66M2I116M5I	CR954253.689136.690696_Bacteria;Firmicutes;Bacilli;Lactobacillales;Lactobacillaceae;Lactobacillus;Lactobacillus_delbrueckii_subsp._bulgaricus_ATCC_11842_=_JCM_1002	CP018215.2258887.2260460_Bacteria;Firmicutes;Bacilli;Lactobacillales;Lactobacillaceae;Lactobacillus;Lactobacillus_delbrueckii_subsp._lactis
H	1580	1561	98.4	+	0	0	6I717M2D64MI270MI288MI37MD66M2I116M5I	CR954253.806393.807953_Bacteria;Firmicutes;Bacilli;Lactobacillales;Lactobacillaceae;Lactobacillus;Lactobacillus_delbrueckii_subsp._bulgaricus_ATCC_11842_=_JCM_1002	CP018215.2258887.2260460_Bacteria;Firmicutes;Bacilli;Lactobacillales;Lactobacillaceae;Lactobacillus;Lactobacillus_delbrueckii_subsp._lactis
H	1580	1560	98.2	+	0	0	5I718M2D64MI270MI288MI37MD66M2I21MI93M6I	CP002341.1658367.1659926_Bacteria;Firmicutes;Bacilli;Lactobacillales;Lactobacillaceae;Lactobacillus;Lactobacillus_delbrueckii_subsp._bulgaricus_ND02	CP018215.2258887.2260460_Bacteria;Firmicutes;Bacilli;Lactobacillales;Lactobacillaceae;Lactobacillus;Lactobacillus_delbrueckii_subsp._lactis
H	1580	1558	98.2	+	0	0	6I717M2D64MI270MI288MI37MD66M2I113M8I	AB008207.1.1558_Bacteria;Firmicutes;Bacilli;Lactobacillales;Lactobacillaceae;Lactobacillus;Lactobacillus_delbrueckii	CP018215.2258887.2260460_Bacteria;Firmicutes;Bacilli;Lactobacillales;Lactobacillaceae;Lactobacillus;Lactobacillus_delbrueckii_subsp._lactis
H	1580	1556	98.5	+	0	0	7I716M2D64MI270MI288MI37MD66M2I112M9I	AB641832.1.1556_Bacteria;Firmicutes;Bacilli;Lactobacillales;Lactobacillaceae;Lactobacillus;Lactobacillus_delbrueckii_subsp._sunkii	CP018215.2258887.2260460_Bacteria;Firmicutes;Bacilli;Lactobacillales;Lactobacillaceae;Lactobacillus;Lactobacillus_delbrueckii_subsp._lactis
H	1580	1556	98.5	+	0	0	7I716M2D64MI270MI288MI37MD66M2I112M9I	AB641833.1.1556_Bacteria;Firmicutes;Bacilli;Lactobacillales;Lactobacillaceae;Lactobacillus;Lactobacillus_delbrueckii_subsp._sunkii	CP018215.2258887.2260460_Bacteria;Firmicutes;Bacilli;Lactobacillales;Lactobacillaceae;Lactobacillus;Lactobacillus_delbrueckii_subsp._lactis
H	1580	1556	98.5	+	0	0	7I716M2D64MI270MI288MI37MD66M2I112M9I	AB641834.1.1556_Bacteria;Firmicutes;Bacilli;Lactobacillales;Lactobacillaceae;Lactobacillus;Lactobacillus_delbrueckii_subsp._sunkii	CP018215.2258887.2260460_Bacteria;Firmicutes;Bacilli;Lactobacillales;Lactobacillaceae;Lactobacillus;Lactobacillus_delbrueckii_subsp._lactis
H	1580	1556	98.5	+	0	0	7I716M2D64MI270MI288MI37MD66M2I112M9I	AB641835.1.1556_Bacteria;Firmicutes;Bacilli;Lactobacillales;Lactobacillaceae;Lactobacillus;Lactobacillus_delbrueckii_subsp._sunkii	CP018215.2258887.2260460_Bacteria;Firmicutes;Bacilli;Lactobacillales;Lactobacillaceae;Lactobacillus;Lactobacillus_delbrueckii_subsp._lactis
H	1580	1556	98.1	+	0	0	7I716M2D64MI270MI288MI37MD66M2I112M9I	EU642554.1.1556_Bacteria;Firmicutes;Bacilli;Lactobacillales;Lactobacillaceae;Lactobacillus;Lactobacillus_delbrueckii_subsp._bulgaricus	CP018215.2258887.2260460_Bacteria;Firmicutes;Bacilli;Lactobacillales;Lactobacillaceae;Lactobacillus;Lactobacillus_delbrueckii_subsp._lactis
H	1580	1555	98.1	+	0	0	7I149MI566M2D64MI270MI288MI37MD66M2I112M9I	AY675257.1.1555_Bacteria;Firmicutes;Bacilli;Lactobacillales;Lactobacillaceae;Lactobacillus;Lactobacillus_delbrueckii_subsp._bulgaricus	CP018215.2258887.2260460_Bacteria;Firmicutes;Bacilli;Lactobacillales;Lactobacillaceae;Lactobacillus;Lactobacillus_delbrueckii_subsp._lactis
H	1580	1553	98.4	+	0	0	7I716M2D64MI270MI288MI37MD66M2I56MD52M13I	CCDV01000001.2013846.2015398_Bacteria;Firmicutes;Bacilli;Lactobacillales;Lactobacillaceae;Lactobacillus;Lactobacillus_delbrueckii_subsp._lactis	CP018215.2258887.2260460_Bacteria;Firmicutes;Bacilli;Lactobacillales;Lactobacillaceae;Lactobacillus;Lactobacillus_delbrueckii_subsp._lactis
H	1580	1553	98.3	+	0	0	7I10MI705M2D64MI270MI288MI37MD66M2I110M11I	EF011019.1.1553_Bacteria;Firmicutes;Bacilli;Lactobacillales;Lactobacillaceae;Lactobacillus;Lactobacillus_delbrueckii_subsp._bulgaricus	CP018215.2258887.2260460_Bacteria;Firmicutes;Bacilli;Lactobacillales;Lactobacillaceae;Lactobacillus;Lactobacillus_delbrueckii_subsp._lactis
H	1580	1552	98.8	+	0	0	7I716M2D64MI270MI288MI37MD66M2I108M13I	AEXU01000148.103.1654_Bacteria;Firmicutes;Bacilli;Lactobacillales;Lactobacillaceae;Lactobacillus;Lactobacillus_delbrueckii_subsp._lactis_DSM_20072	CP018215.2258887.2260460_Bacteria;Firmicutes;Bacilli;Lactobacillales;Lactobacillaceae;Lactobacillus;Lactobacillus_delbrueckii_subsp._lactis
H	1580	1552	98.3	+	0	0	7I716M2D64MI270MI288MI37MD66M2I108M13I	AGFO01000051.75.1626_Bacteria;Firmicutes;Bacilli;Lactobacillales;Lactobacillaceae;Lactobacillus;Lactobacillus_delbrueckii_subsp._bulgaricus_CNCM_I-1632	CP018215.2258887.2260460_Bacteria;Firmicutes;Bacilli;Lactobacillales;Lactobacillaceae;Lactobacillus;Lactobacillus_delbrueckii_subsp._lactis
H	1580	1552	98.3	+	0	0	7I716M2D64MI270MI288MI37MD66M2I108M13I	AGHW01000027.14.1565_Bacteria;Firmicutes;Bacilli;Lactobacillales;Lactobacillaceae;Lactobacillus;Lactobacillus_delbrueckii_subsp._bulgaricus_CNCM_I-1519	CP018215.2258887.2260460_Bacteria;Firmicutes;Bacilli;Lactobacillales;Lactobacillaceae;Lactobacillus;Lactobacillus_delbrueckii_subsp._lactis
H	1580	1552	98.7	+	0	0	7I716M2D64MI270MI288MI37MD66M2I108M13I	ATBQ01000048.102.1653_Bacteria;Firmicutes;Bacilli;Lactobacillales;Lactobacillaceae;Lactobacillus;Lactobacillus_delbrueckii_subsp._lactis_CRL581	CP018215.2258887.2260460_Bacteria;Firmicutes;Bacilli;Lactobacillales;Lactobacillaceae;Lactobacillus;Lactobacillus_delbrueckii_subsp._lactis
H	1580	1552	98.7	+	0	0	7I716M2D64MI270MI288MI37MD66M2I108M13I	ATBQ01000199.102.1653_Bacteria;Firmicutes;Bacilli;Lactobacillales;Lactobacillaceae;Lactobacillus;Lactobacillus_delbrueckii_subsp._lactis_CRL581	CP018215.2258887.2260460_Bacteria;Firmicutes;Bacilli;Lactobacillales;Lactobacillaceae;Lactobacillus;Lactobacillus_delbrueckii_subsp._lactis
H	1580	1552	98.6	+	0	0	7I716M2D64MI270MI288MI37MD66M2I108M13I	CCDT01000010.3537.5088_Bacteria;Firmicutes;Bacilli;Lactobacillales;Lactobacillaceae;Lactobacillus;Lactobacillus_delbrueckii_subsp._lactis	CP018215.2258887.2260460_Bacteria;Firmicutes;Bacilli;Lactobacillales;Lactobacillaceae;Lactobacillus;Lactobacillus_delbrueckii_subsp._lactis
H	1580	1552	98.5	+	0	0	7I716M2D64MI270MI288MI37MD66M2I108M13I	CCDU01000036.3233.4784_Bacteria;Firmicutes;Bacilli;Lactobacillales;Lactobacillaceae;Lactobacillus;Lactobacillus_delbrueckii_subsp._lactis	CP018215.2258887.2260460_Bacteria;Firmicutes;Bacilli;Lactobacillales;Lactobacillaceae;Lactobacillus;Lactobacillus_delbrueckii_subsp._lactis
H	1580	1552	98.3	+	0	0	7I716M2D64MI270MI288MI37MD66M2I108M13I	CCET01000001.156.1707_Bacteria;Firmicutes;Bacilli;Lactobacillales;Lactobacillaceae;Lactobacillus;Lactobacillus_delbrueckii_subsp._bulgaricus	CP018215.2258887.2260460_Bacteria;Firmicutes;Bacilli;Lactobacillales;Lactobacillaceae;Lactobacillus;Lactobacillus_delbrueckii_subsp._lactis
H	1580	1552	98.3	+	0	0	7I716M2D64MI270MI288MI37MD66M2I108M13I	CP013610.1396094.1397645_Bacteria;Firmicutes;Bacilli;Lactobacillales;Lactobacillaceae;Lactobacillus;Lactobacillus_delbrueckii_subsp._bulgaricus	CP018215.2258887.2260460_Bacteria;Firmicutes;Bacilli;Lactobacillales;Lactobacillaceae;Lactobacillus;Lactobacillus_delbrueckii_subsp._lactis
H	1580	1552	98.3	+	0	0	7I716M2D64MI270MI288MI37MD66M2I108M13I	CP013610.1503243.1504794_Bacteria;Firmicutes;Bacilli;Lactobacillales;Lactobacillaceae;Lactobacillus;Lactobacillus_delbrueckii_subsp._bulgaricus	CP018215.2258887.2260460_Bacteria;Firmicutes;Bacilli;Lactobacillales;Lactobacillaceae;Lactobacillus;Lactobacillus_delbrueckii_subsp._lactis
H	1580	1552	98.5	+	0	0	7I716M2D64MI270MI288MI37MD66M2I108M13I	CP013610.1574175.1575726_Bacteria;Firmicutes;Bacilli;Lactobacillales;Lactobacillaceae;Lactobacillus;Lactobacillus_delbrueckii_subsp._bulgaricus	CP018215.2258887.2260460_Bacteria;Firmicutes;Bacilli;Lactobacillales;Lactobacillaceae;Lactobacillus;Lactobacillus_delbrueckii_subsp._lactis
H	1580	1552	98.3	+	0	0	7I716M2D64MI270MI288MI37MD66M2I108M13I	CP013610.1606183.1607734_Bacteria;Firmicutes;Bacilli;Lactobacillales;Lactobacillaceae;Lactobacillus;Lactobacillus_delbrueckii_subsp._bulgaricus	CP018215.2258887.2260460_Bacteria;Firmicutes;Bacilli;Lactobacillales;Lactobacillaceae;Lactobacillus;Lactobacillus_delbrueckii_subsp._lactis
H	1580	1552	98.3	+	0	0	7I716M2D64MI270MI288MI37MD66M2I108M13I	CP013610.1811090.1812641_Bacteria;Firmicutes;Bacilli;Lactobacillales;Lactobacillaceae;Lactobacillus;Lactobacillus_delbrueckii_subsp._bulgaricus	CP018215.2258887.2260460_Bacteria;Firmicutes;Bacilli;Lactobacillales;Lactobacillaceae;Lactobacillus;Lactobacillus_delbrueckii_subsp._lactis
H	1580	1552	98.4	+	0	0	7I716M2D64MI270MI288MI37MD66M2I108M13I	CP013610.42022.43573_Bacteria;Firmicutes;Bacilli;Lactobacillales;Lactobacillaceae;Lactobacillus;Lactobacillus_delbrueckii_subsp._bulgaricus	CP018215.2258887.2260460_Bacteria;Firmicutes;Bacilli;Lactobacillales;Lactobacillaceae;Lactobacillus;Lactobacillus_delbrueckii_subsp._lactis
H	1580	1552	98.4	+	0	0	7I716M2D64MI270MI288MI37MD66M2I108M13I	CP013610.693938.695489_Bacteria;Firmicutes;Bacilli;Lactobacillales;Lactobacillaceae;Lactobacillus;Lactobacillus_delbrueckii_subsp._bulgaricus	CP018215.2258887.2260460_Bacteria;Firmicutes;Bacilli;Lactobacillales;Lactobacillaceae;Lactobacillus;Lactobacillus_delbrueckii_subsp._lactis
H	1580	1552	98.2	+	0	0	7I716M2D64MI270MI288MI37MD66M2I108M13I	CP013610.804121.805672_Bacteria;Firmicutes;Bacilli;Lactobacillales;Lactobacillaceae;Lactobacillus;Lactobacillus_delbrueckii_subsp._bulgaricus	CP018215.2258887.2260460_Bacteria;Firmicutes;Bacilli;Lactobacillales;Lactobacillaceae;Lactobacillus;Lactobacillus_delbrueckii_subsp._lactis
H	1580	1552	98.3	+	0	0	7I716M2D64MI270MI288MI37MD66M2I108M13I	CP016393.1021189.1022740_Bacteria;Firmicutes;Bacilli;Lactobacillales;Lactobacillaceae;Lactobacillus;Lactobacillus_delbrueckii_subsp._bulgaricus	CP018215.2258887.2260460_Bacteria;Firmicutes;Bacilli;Lactobacillales;Lactobacillaceae;Lactobacillus;Lactobacillus_delbrueckii_subsp._lactis
H	1580	1552	98.5	+	0	0	7I716M2D64MI270MI288MI37MD66M2I108M13I	CP016393.1028775.1030326_Bacteria;Firmicutes;Bacilli;Lactobacillales;Lactobacillaceae;Lactobacillus;Lactobacillus_delbrueckii_subsp._bulgaricus	CP018215.2258887.2260460_Bacteria;Firmicutes;Bacilli;Lactobacillales;Lactobacillaceae;Lactobacillus;Lactobacillus_delbrueckii_subsp._lactis
H	1580	1552	98.2	+	0	0	7I716M2D64MI270MI288MI37MD66M2I108M13I	CP016393.1224539.1226090_Bacteria;Firmicutes;Bacilli;Lactobacillales;Lactobacillaceae;Lactobacillus;Lactobacillus_delbrueckii_subsp._bulgaricus	CP018215.2258887.2260460_Bacteria;Firmicutes;Bacilli;Lactobacillales;Lactobacillaceae;Lactobacillus;Lactobacillus_delbrueckii_subsp._lactis
H	1580	1552	98.3	+	0	0	7I716M2D64MI270MI288MI37MD66M2I108M13I	CP016393.1258802.1260353_Bacteria;Firmicutes;Bacilli;Lactobacillales;Lactobacillaceae;Lactobacillus;Lactobacillus_delbrueckii_subsp._bulgaricus	CP018215.2258887.2260460_Bacteria;Firmicutes;Bacilli;Lactobacillales;Lactobacillaceae;Lactobacillus;Lactobacillus_delbrueckii_subsp._lactis
H	1580	1552	98.3	+	0	0	7I716M2D64MI270MI288MI37MD66M2I108M13I	CP016393.1324929.1326480_Bacteria;Firmicutes;Bacilli;Lactobacillales;Lactobacillaceae;Lactobacillus;Lactobacillus_delbrueckii_subsp._bulgaricus	CP018215.2258887.2260460_Bacteria;Firmicutes;Bacilli;Lactobacillales;Lactobacillaceae;Lactobacillus;Lactobacillus_delbrueckii_subsp._lactis
H	1580	1552	98.2	+	0	0	7I716M2D64MI270MI288MI37MD66M2I108M13I	CP016393.1423445.1424996_Bacteria;Firmicutes;Bacilli;Lactobacillales;Lactobacillaceae;Lactobacillus;Lactobacillus_delbrueckii_subsp._bulgaricus	CP018215.2258887.2260460_Bacteria;Firmicutes;Bacilli;Lactobacillales;Lactobacillaceae;Lactobacillus;Lactobacillus_delbrueckii_subsp._lactis
H	1580	1552	98.3	+	0	0	7I716M2D64MI270MI288MI37MD66M2I108M13I	CP016393.174055.175606_Bacteria;Firmicutes;Bacilli;Lactobacillales;Lactobacillaceae;Lactobacillus;Lactobacillus_delbrueckii_subsp._bulgaricus	CP018215.2258887.2260460_Bacteria;Firmicutes;Bacilli;Lactobacillales;Lactobacillaceae;Lactobacillus;Lactobacillus_delbrueckii_subsp._lactis
H	1580	1552	98.2	+	0	0	7I716M2D64MI270MI288MI37MD66M2I108M13I	CP016393.280056.281607_Bacteria;Firmicutes;Bacilli;Lactobacillales;Lactobacillaceae;Lactobacillus;Lactobacillus_delbrueckii_subsp._bulgaricus	CP018215.2258887.2260460_Bacteria;Firmicutes;Bacilli;Lactobacillales;Lactobacillaceae;Lactobacillus;Lactobacillus_delbrueckii_subsp._lactis
H	1580	1552	98.3	+	0	0	7I716M2D64MI270MI288MI37MD66M2I108M13I	CP016393.919534.921085_Bacteria;Firmicutes;Bacilli;Lactobacillales;Lactobacillaceae;Lactobacillus;Lactobacillus_delbrueckii_subsp._bulgaricus	CP018215.2258887.2260460_Bacteria;Firmicutes;Bacilli;Lactobacillales;Lactobacillaceae;Lactobacillus;Lactobacillus_delbrueckii_subsp._lactis
H	1580	1551	97.4	+	0	0	D723M2D64MI270MI288MI37MD66M2I99M22I	MG597113.1.1551_Bacteria;Firmicutes;Bacilli;Lactobacillales;Lactobacillaceae;Lactobacillus;Lactobacillus_delbrueckii	CP018215.2258887.2260460_Bacteria;Firmicutes;Bacilli;Lactobacillales;Lactobacillaceae;Lactobacillus;Lactobacillus_delbrueckii_subsp._lactis
H	1580	1548	96.8	+	0	0	7I716M2D64MI270MI288MI37MD66M2I21MI62M7D14M23I	GU366020.1.1548_Bacteria;Firmicutes;Bacilli;Lactobacillales;Lactobacillaceae;Lactobacillus;Lactobacillus_sp._AB05-1	CP018215.2258887.2260460_Bacteria;Firmicutes;Bacilli;Lactobacillales;Lactobacillaceae;Lactobacillus;Lactobacillus_delbrueckii_subsp._lactis
H	1580	1544	98.1	+	0	0	7I716M2D64MI270MI288MI37MD66M2I100M21I	FPLM01004283.7.1550_Bacteria;Firmicutes;Bacilli;Lactobacillales;Lactobacillaceae;Lactobacillus;metagenome	CP018215.2258887.2260460_Bacteria;Firmicutes;Bacilli;Lactobacillales;Lactobacillaceae;Lactobacillus;Lactobacillus_delbrueckii_subsp._lactis
H	1580	1544	98.5	+	0	0	7I716M2D64MI270MI288MI37MD66M2I100M21I	FW568180.2.1545_Bacteria;Firmicutes;Bacilli;Lactobacillales;Lactobacillaceae;Lactobacillus;Lactobacillus_delbrueckii	CP018215.2258887.2260460_Bacteria;Firmicutes;Bacilli;Lactobacillales;Lactobacillaceae;Lactobacillus;Lactobacillus_delbrueckii_subsp._lactis
H	1580	1544	98.5	+	0	0	7I716M2D64MI270MI288MI37MD66M2I100M21I	HZ485818.10.1553_Bacteria;Firmicutes;Bacilli;Lactobacillales;Lactobacillaceae;Lactobacillus;Lactobacillus_delbrueckii	CP018215.2258887.2260460_Bacteria;Firmicutes;Bacilli;Lactobacillales;Lactobacillaceae;Lactobacillus;Lactobacillus_delbrueckii_subsp._lactis
H	1580	1544	98.5	+	0	0	7I716M2D64MI270MI288MI37MD66M2I100M21I	LF134115.10.1553_Bacteria;Firmicutes;Bacilli;Lactobacillales;Lactobacillaceae;Lactobacillus;Lactobacillus_delbrueckii	CP018215.2258887.2260460_Bacteria;Firmicutes;Bacilli;Lactobacillales;Lactobacillaceae;Lactobacillus;Lactobacillus_delbrueckii_subsp._lactis
H	1580	1544	98.5	+	0	0	7I716M2D64MI270MI288MI37MD66M2I100M21I	LF136147.10.1553_Bacteria;Firmicutes;Bacilli;Lactobacillales;Lactobacillaceae;Lactobacillus;Lactobacillus_delbrueckii	CP018215.2258887.2260460_Bacteria;Firmicutes;Bacilli;Lactobacillales;Lactobacillaceae;Lactobacillus;Lactobacillus_delbrueckii_subsp._lactis
H	1580	1544	98.5	+	0	0	7I716M2D64MI270MI288MI37MD66M2I100M21I	LF651721.10.1553_Bacteria;Firmicutes;Bacilli;Lactobacillales;Lactobacillaceae;Lactobacillus;Lactobacillus_delbrueckii	CP018215.2258887.2260460_Bacteria;Firmicutes;Bacilli;Lactobacillales;Lactobacillaceae;Lactobacillus;Lactobacillus_delbrueckii_subsp._lactis
H	1580	1544	98.5	+	0	0	7I716M2D64MI270MI288MI37MD66M2I100M21I	LG085725.10.1553_Bacteria;Firmicutes;Bacilli;Lactobacillales;Lactobacillaceae;Lactobacillus;Lactobacillus_delbrueckii	CP018215.2258887.2260460_Bacteria;Firmicutes;Bacilli;Lactobacillales;Lactobacillaceae;Lactobacillus;Lactobacillus_delbrueckii_subsp._lactis
H	1580	1544	98.5	+	0	0	7I716M2D64MI270MI288MI37MD66M2I100M21I	LG104493.10.1553_Bacteria;Firmicutes;Bacilli;Lactobacillales;Lactobacillaceae;Lactobacillus;Lactobacillus_delbrueckii	CP018215.2258887.2260460_Bacteria;Firmicutes;Bacilli;Lactobacillales;Lactobacillaceae;Lactobacillus;Lactobacillus_delbrueckii_subsp._lactis
H	1580	1544	98.5	+	0	0	7I716M2D64MI270MI288MI37MD66M2I100M21I	LV535634.10.1553_Bacteria;Firmicutes;Bacilli;Lactobacillales;Lactobacillaceae;Lactobacillus;Lactobacillus_delbrueckii	CP018215.2258887.2260460_Bacteria;Firmicutes;Bacilli;Lactobacillales;Lactobacillaceae;Lactobacillus;Lactobacillus_delbrueckii_subsp._lactis
H	1580	1544	98.4	+	0	0	7I716M2D64MI270MI288MI37MD66M2I100M21I	LVWX01000017.175.1718_Bacteria;Firmicutes;Bacilli;Lactobacillales;Lactobacillaceae;Lactobacillus;Lactobacillus_delbrueckii_subsp._bulgaricus	CP018215.2258887.2260460_Bacteria;Firmicutes;Bacilli;Lactobacillales;Lactobacillaceae;Lactobacillus;Lactobacillus_delbrueckii_subsp._lactis
H	1580	1544	98.4	+	0	0	7I716M2D64MI270MI288MI37MD66M2I100M21I	LVWY01000006.3320.4863_Bacteria;Firmicutes;Bacilli;Lactobacillales;Lactobacillaceae;Lactobacillus;Lactobacillus_delbrueckii_subsp._bulgaricus	CP018215.2258887.2260460_Bacteria;Firmicutes;Bacilli;Lactobacillales;Lactobacillaceae;Lactobacillus;Lactobacillus_delbrueckii_subsp._lactis
H	1580	1544	98.5	+	0	0	7I716M2D64MI270MI288MI37MD66M2I100M21I	LY337460.10.1553_Bacteria;Firmicutes;Bacilli;Lactobacillales;Lactobacillaceae;Lactobacillus;Lactobacillus_delbrueckii	CP018215.2258887.2260460_Bacteria;Firmicutes;Bacilli;Lactobacillales;Lactobacillaceae;Lactobacillus;Lactobacillus_delbrueckii_subsp._lactis
H	1580	1543	97.8	+	0	0	7I716M2D64MI270MI288MI37MD66M2I21MI78M21I	FW568181.2.1544_Bacteria;Firmicutes;Bacilli;Lactobacillales;Lactobacillaceae;Lactobacillus;Lactobacillus_delbrueckii	CP018215.2258887.2260460_Bacteria;Firmicutes;Bacilli;Lactobacillales;Lactobacillaceae;Lactobacillus;Lactobacillus_delbrueckii_subsp._lactis
H	1580	1542	98.3	+	0	0	7I138MI106MI470M2D64MI270MI288MI37MD66M2I100M21I	BBAN01000065.82.1623_Bacteria;Firmicutes;Bacilli;Lactobacillales;Lactobacillaceae;Lactobacillus;Lactobacillus_delbrueckii_subsp._bulgaricus_ATCC_11842_=_JCM_1002	CP018215.2258887.2260460_Bacteria;Firmicutes;Bacilli;Lactobacillales;Lactobacillaceae;Lactobacillus;Lactobacillus_delbrueckii_subsp._lactis
H	1580	1540	97.5	+	0	0	7I256MI459M2D64MI270MI288MI37MD66M2I21MI63M2I13M21I	FPLM01000300.10.1549_Bacteria;Firmicutes;Bacilli;Lactobacillales;Lactobacillaceae;Lactobacillus;metagenome	CP018215.2258887.2260460_Bacteria;Firmicutes;Bacilli;Lactobacillales;Lactobacillaceae;Lactobacillus;Lactobacillus_delbrueckii_subsp._lactis
H	1580	1539	98	+	0	0	6D723M2D64MI270MI288MI37MD66M2I82M39I	KJ868760.1.1539_Bacteria;Firmicutes;Bacilli;Lactobacillales;Lactobacillaceae;Lactobacillus;Lactobacillus_delbrueckii	CP018215.2258887.2260460_Bacteria;Firmicutes;Bacilli;Lactobacillales;Lactobacillaceae;Lactobacillus;Lactobacillus_delbrueckii_subsp._lactis
H	1580	1537	96.2	+	0	0	2I6M3I712M2D64MI270MI288MI37MD66M2I91M30I	LC061610.1.1537_Bacteria;Firmicutes;Bacilli;Lactobacillales;Lactobacillaceae;Lactobacillus;Lactobacillus_delbrueckii	CP018215.2258887.2260460_Bacteria;Firmicutes;Bacilli;Lactobacillales;Lactobacillaceae;Lactobacillus;Lactobacillus_delbrueckii_subsp._lactis
H	1580	1529	98.3	+	0	0	7I716M2D64MI270MI288MI37MD66M2I85M36I	EU676001.1.1529_Bacteria;Firmicutes;Bacilli;Lactobacillales;Lactobacillaceae;Lactobacillus;Lactobacillus_delbrueckii_subsp._bulgaricus	CP018215.2258887.2260460_Bacteria;Firmicutes;Bacilli;Lactobacillales;Lactobacillaceae;Lactobacillus;Lactobacillus_delbrueckii_subsp._lactis
H	1580	1529	98.5	+	0	0	22I701M2D64MI270MI288MI37MD66M2I100M21I	KX013390.1.1529_Bacteria;Firmicutes;Bacilli;Lactobacillales;Lactobacillaceae;Lactobacillus;Lactobacillus_delbrueckii	CP018215.2258887.2260460_Bacteria;Firmicutes;Bacilli;Lactobacillales;Lactobacillaceae;Lactobacillus;Lactobacillus_delbrueckii_subsp._lactis
H	1580	1528	97.7	+	0	0	7I716M2D64MI270MI288MI37MD66M2I84M37I	GU366016.1.1528_Bacteria;Firmicutes;Bacilli;Lactobacillales;Lactobacillaceae;Lactobacillus;Lactobacillus_sp._AB511	CP018215.2258887.2260460_Bacteria;Firmicutes;Bacilli;Lactobacillales;Lactobacillaceae;Lactobacillus;Lactobacillus_delbrueckii_subsp._lactis
H	1580	1525	98.3	+	0	0	7I716M2D64MI270MI288MI37MD66M2I81M40I	AB200872.1.1525_Bacteria;Firmicutes;Bacilli;Lactobacillales;Lactobacillaceae;Lactobacillus;Lactobacillus_delbrueckii_subsp._bulgaricus	CP018215.2258887.2260460_Bacteria;Firmicutes;Bacilli;Lactobacillales;Lactobacillaceae;Lactobacillus;Lactobacillus_delbrueckii_subsp._lactis
H	1580	1525	97.9	+	0	0	7I716M2D24MI39MI44MI225MI288MI37MD66M2I21MI62M37I	GU366017.1.1525_Bacteria;Firmicutes;Bacilli;Lactobacillales;Lactobacillaceae;Lactobacillus;Lactobacillus_sp._AB05	CP018215.2258887.2260460_Bacteria;Firmicutes;Bacilli;Lactobacillales;Lactobacillaceae;Lactobacillus;Lactobacillus_delbrueckii_subsp._lactis
H	1580	1525	98.2	+	0	0	8I715M2D64MI270MI288MI37MD66M2I82M39I	KJ868757.1.1525_Bacteria;Firmicutes;Bacilli;Lactobacillales;Lactobacillaceae;Lactobacillus;Lactobacillus_delbrueckii	CP018215.2258887.2260460_Bacteria;Firmicutes;Bacilli;Lactobacillales;Lactobacillaceae;Lactobacillus;Lactobacillus_delbrueckii_subsp._lactis
H	1580	1525	98.3	+	0	0	8I715M2D64MI270MI288MI37MD66M2I82M39I	KJ868758.1.1525_Bacteria;Firmicutes;Bacilli;Lactobacillales;Lactobacillaceae;Lactobacillus;Lactobacillus_delbrueckii	CP018215.2258887.2260460_Bacteria;Firmicutes;Bacilli;Lactobacillales;Lactobacillaceae;Lactobacillus;Lactobacillus_delbrueckii_subsp._lactis
H	1580	1525	98.4	+	0	0	8I715M2D64MI270MI288MI37MD66M2I82M39I	KJ868759.1.1525_Bacteria;Firmicutes;Bacilli;Lactobacillales;Lactobacillaceae;Lactobacillus;Lactobacillus_delbrueckii	CP018215.2258887.2260460_Bacteria;Firmicutes;Bacilli;Lactobacillales;Lactobacillaceae;Lactobacillus;Lactobacillus_delbrueckii_subsp._lactis
H	1580	1525	98.3	+	0	0	7I716M2D64MI270MI288MI37MD66M2I81M40I	LC063162.1.1525_Bacteria;Firmicutes;Bacilli;Lactobacillales;Lactobacillaceae;Lactobacillus;Lactobacillus_delbrueckii_subsp._bulgaricus	CP018215.2258887.2260460_Bacteria;Firmicutes;Bacilli;Lactobacillales;Lactobacillaceae;Lactobacillus;Lactobacillus_delbrueckii_subsp._lactis
H	1580	1525	98.5	+	0	0	7I716M2D64MI270MI288MI37MD66M2I81M40I	LC063163.1.1525_Bacteria;Firmicutes;Bacilli;Lactobacillales;Lactobacillaceae;Lactobacillus;Lactobacillus_delbrueckii	CP018215.2258887.2260460_Bacteria;Firmicutes;Bacilli;Lactobacillales;Lactobacillaceae;Lactobacillus;Lactobacillus_delbrueckii_subsp._lactis
H	1580	1524	97.6	+	0	0	7I716M2D64MI269MI289MI37MD66M2I21MI59M40I	AY445128.1.1524_Bacteria;Firmicutes;Bacilli;Lactobacillales;Lactobacillaceae;Lactobacillus;Lactobacillus_sp._RA2120	CP018215.2258887.2260460_Bacteria;Firmicutes;Bacilli;Lactobacillales;Lactobacillaceae;Lactobacillus;Lactobacillus_delbrueckii_subsp._lactis
H	1580	1524	97.5	+	0	0	7I716M2D64MI269MI289MI37MD66M2I21MI59M40I	AY445129.1.1524_Bacteria;Firmicutes;Bacilli;Lactobacillales;Lactobacillaceae;Lactobacillus;Lactobacillus_sp._RA2062	CP018215.2258887.2260460_Bacteria;Firmicutes;Bacilli;Lactobacillales;Lactobacillaceae;Lactobacillus;Lactobacillus_delbrueckii_subsp._lactis
H	1580	1524	97.5	+	0	0	7I716M2D64MI270MI288MI37MD66M2I21MI59M40I	AY445130.1.1524_Bacteria;Firmicutes;Bacilli;Lactobacillales;Lactobacillaceae;Lactobacillus;Lactobacillus_sp._RA2066	CP018215.2258887.2260460_Bacteria;Firmicutes;Bacilli;Lactobacillales;Lactobacillaceae;Lactobacillus;Lactobacillus_delbrueckii_subsp._lactis
H	1580	1524	97.7	+	0	0	7I716M2D64MI270MI288MI37MD66M2I21MI59M40I	LC094439.1.1524_Bacteria;Firmicutes;Bacilli;Lactobacillales;Lactobacillaceae;Lactobacillus;Lactobacillus_delbrueckii_subsp._bulgaricus	CP018215.2258887.2260460_Bacteria;Firmicutes;Bacilli;Lactobacillales;Lactobacillaceae;Lactobacillus;Lactobacillus_delbrueckii_subsp._lactis
H	1580	1523	97.3	+	0	0	8I715M2D64MI270MI288MI37MD66M2I21MI59M40I	MH392992.1.1523_Bacteria;Firmicutes;Bacilli;Lactobacillales;Lactobacillaceae;Lactobacillus;Lactobacillus_delbrueckii	CP018215.2258887.2260460_Bacteria;Firmicutes;Bacilli;Lactobacillales;Lactobacillaceae;Lactobacillus;Lactobacillus_delbrueckii_subsp._lactis
H	1580	1519	98.2	+	0	0	27I696M2D64MI270MI288MI37MD66M2I95M26I	AY735407.1.1519_Bacteria;Firmicutes;Bacilli;Lactobacillales;Lactobacillaceae;Lactobacillus;Lactobacillus_delbrueckii_subsp._bulgaricus	CP018215.2258887.2260460_Bacteria;Firmicutes;Bacilli;Lactobacillales;Lactobacillaceae;Lactobacillus;Lactobacillus_delbrueckii_subsp._lactis
H	1580	1519	98.6	+	0	0	27I696M2D64MI270MI288MI37MD66M2I95M26I	EF015468.1.1519_Bacteria;Firmicutes;Bacilli;Lactobacillales;Lactobacillaceae;Lactobacillus;Lactobacillus_delbrueckii	CP018215.2258887.2260460_Bacteria;Firmicutes;Bacilli;Lactobacillales;Lactobacillaceae;Lactobacillus;Lactobacillus_delbrueckii_subsp._lactis
H	1580	1519	96.8	+	0	0	7I128MI587M2D64MI248MD311MI37MD66M2I21MI29MD15MD7M48I	EU728730.1.1519_Bacteria;Firmicutes;Bacilli;Lactobacillales;Lactobacillaceae;Lactobacillus;Lactobacillus_sp._DJF_CR11	CP018215.2258887.2260460_Bacteria;Firmicutes;Bacilli;Lactobacillales;Lactobacillaceae;Lactobacillus;Lactobacillus_delbrueckii_subsp._lactis
H	1580	1518	98.4	+	0	0	9I6MD708M2D64MI270MI288MI37MD66M2I75M46I	AY773949.1.1518_Bacteria;Firmicutes;Bacilli;Lactobacillales;Lactobacillaceae;Lactobacillus;Lactobacillus_delbrueckii	CP018215.2258887.2260460_Bacteria;Firmicutes;Bacilli;Lactobacillales;Lactobacillaceae;Lactobacillus;Lactobacillus_delbrueckii_subsp._lactis
H	1580	1518	98.2	+	0	0	10I713M2D64MI11MD88MD171MI288MI37MD66M2I75M46I	EU722745.1.1518_Bacteria;Firmicutes;Bacilli;Lactobacillales;Lactobacillaceae;Lactobacillus;Lactobacillus_delbrueckii	CP018215.2258887.2260460_Bacteria;Firmicutes;Bacilli;Lactobacillales;Lactobacillaceae;Lactobacillus;Lactobacillus_delbrueckii_subsp._lactis
H	1580	1517	98.4	+	0	0	16I707M2D64MI270MI288MI37MD66M2I82M39I	AB911505.1.1517_Bacteria;Firmicutes;Bacilli;Lactobacillales;Lactobacillaceae;Lactobacillus;Lactobacillus_delbrueckii	CP018215.2258887.2260460_Bacteria;Firmicutes;Bacilli;Lactobacillales;Lactobacillaceae;Lactobacillus;Lactobacillus_delbrueckii_subsp._lactis
H	1580	1517	95.1	+	0	0	44I8M7D5MD9MD569MD12MD10MD39M2D27M3D24MD40MI11MD24MD109MD126MI288MI37MD66M2I35M2D13M2D11M3D25M37I	KF826020.1.1517_Bacteria;Firmicutes;Bacilli;Lactobacillales;Lactobacillaceae;Lactobacillus;Lactobacillus_delbrueckii	CP018215.2258887.2260460_Bacteria;Firmicutes;Bacilli;Lactobacillales;Lactobacillaceae;Lactobacillus;Lactobacillus_delbrueckii_subsp._lactis
H	1580	1516	98.4	+	0	0	27I696M2D64MI270MI288MI37MD66M2I92M29I	AB007908.1.1516_Bacteria;Firmicutes;Bacilli;Lactobacillales;Lactobacillaceae;Lactobacillus;Lactobacillus_delbrueckii	CP018215.2258887.2260460_Bacteria;Firmicutes;Bacilli;Lactobacillales;Lactobacillaceae;Lactobacillus;Lactobacillus_delbrueckii_subsp._lactis
H	1580	1516	98	+	0	0	7I8MD708M2D64MI270MI288MI37MD12MD54M2I70M51I	AY773950.1.1516_Bacteria;Firmicutes;Bacilli;Lactobacillales;Lactobacillaceae;Lactobacillus;Lactobacillus_delbrueckii_subsp._lactis	CP018215.2258887.2260460_Bacteria;Firmicutes;Bacilli;Lactobacillales;Lactobacillaceae;Lactobacillus;Lactobacillus_delbrueckii_subsp._lactis
H	1580	1515	98.4	+	0	0	30I693M2D64MI270MI288MI37MD66M2I21MI68MI5M25I	AY421720.1.1515_Bacteria;Firmicutes;Bacilli;Lactobacillales;Lactobacillaceae;Lactobacillus;Lactobacillus_delbrueckii_subsp._indicus	CP018215.2258887.2260460_Bacteria;Firmicutes;Bacilli;Lactobacillales;Lactobacillaceae;Lactobacillus;Lactobacillus_delbrueckii_subsp._lactis
H	1580	1514	98.4	+	0	0	39I684M2D64MI270MI288MI37MD66M2I102M19I	FR683100.1.1514_Bacteria;Firmicutes;Bacilli;Lactobacillales;Lactobacillaceae;Lactobacillus;Lactobacillus_delbrueckii	CP018215.2258887.2260460_Bacteria;Firmicutes;Bacilli;Lactobacillales;Lactobacillaceae;Lactobacillus;Lactobacillus_delbrueckii_subsp._lactis
H	1580	1513	98.2	+	0	0	11I15MI696M2D64MI270MI288MI37MD66M2I61MI13M46I	AY050171.1.1513_Bacteria;Firmicutes;Bacilli;Lactobacillales;Lactobacillaceae;Lactobacillus;Lactobacillus_delbrueckii_subsp._bulgaricus	CP018215.2258887.2260460_Bacteria;Firmicutes;Bacilli;Lactobacillales;Lactobacillaceae;Lactobacillus;Lactobacillus_delbrueckii_subsp._lactis
H	1580	1512	98.3	+	0	0	2D723M2D64MI270MI288MI37MD66M2I59M62I	CP017235.1361397.1362908_Bacteria;Firmicutes;Bacilli;Lactobacillales;Lactobacillaceae;Lactobacillus;Lactobacillus_delbrueckii_subsp._bulgaricus	CP018215.2258887.2260460_Bacteria;Firmicutes;Bacilli;Lactobacillales;Lactobacillaceae;Lactobacillus;Lactobacillus_delbrueckii_subsp._lactis
H	1580	1512	98.3	+	0	0	2D723M2D64MI270MI288MI37MD66M2I59M62I	CP017235.1470225.1471736_Bacteria;Firmicutes;Bacilli;Lactobacillales;Lactobacillaceae;Lactobacillus;Lactobacillus_delbrueckii_subsp._bulgaricus	CP018215.2258887.2260460_Bacteria;Firmicutes;Bacilli;Lactobacillales;Lactobacillaceae;Lactobacillus;Lactobacillus_delbrueckii_subsp._lactis
H	1580	1512	98.3	+	0	0	2D723M2D64MI270MI288MI37MD66M2I59M62I	CP017235.1575267.1576778_Bacteria;Firmicutes;Bacilli;Lactobacillales;Lactobacillaceae;Lactobacillus;Lactobacillus_delbrueckii_subsp._bulgaricus	CP018215.2258887.2260460_Bacteria;Firmicutes;Bacilli;Lactobacillales;Lactobacillaceae;Lactobacillus;Lactobacillus_delbrueckii_subsp._lactis
H	1580	1512	98.3	+	0	0	2D723M2D64MI270MI288MI37MD66M2I59M62I	CP017235.1774192.1775703_Bacteria;Firmicutes;Bacilli;Lactobacillales;Lactobacillaceae;Lactobacillus;Lactobacillus_delbrueckii_subsp._bulgaricus	CP018215.2258887.2260460_Bacteria;Firmicutes;Bacilli;Lactobacillales;Lactobacillaceae;Lactobacillus;Lactobacillus_delbrueckii_subsp._lactis
H	1580	1512	98.3	+	0	0	2D723M2D64MI270MI288MI37MD66M2I59M62I	CP017235.1784258.1785769_Bacteria;Firmicutes;Bacilli;Lactobacillales;Lactobacillaceae;Lactobacillus;Lactobacillus_delbrueckii_subsp._bulgaricus	CP018215.2258887.2260460_Bacteria;Firmicutes;Bacilli;Lactobacillales;Lactobacillaceae;Lactobacillus;Lactobacillus_delbrueckii_subsp._lactis
H	1580	1512	98.2	+	0	0	2D723M2D64MI270MI288MI37MD66M2I59M62I	CP017235.35859.37370_Bacteria;Firmicutes;Bacilli;Lactobacillales;Lactobacillaceae;Lactobacillus;Lactobacillus_delbrueckii_subsp._bulgaricus	CP018215.2258887.2260460_Bacteria;Firmicutes;Bacilli;Lactobacillales;Lactobacillaceae;Lactobacillus;Lactobacillus_delbrueckii_subsp._lactis
H	1580	1512	98.2	+	0	0	2D723M2D64MI270MI288MI37MD66M2I59M62I	CP017235.673194.674705_Bacteria;Firmicutes;Bacilli;Lactobacillales;Lactobacillaceae;Lactobacillus;Lactobacillus_delbrueckii_subsp._bulgaricus	CP018215.2258887.2260460_Bacteria;Firmicutes;Bacilli;Lactobacillales;Lactobacillaceae;Lactobacillus;Lactobacillus_delbrueckii_subsp._lactis
H	1580	1512	98.2	+	0	0	2D723M2D64MI270MI288MI37MD66M2I59M62I	CP017235.784000.785511_Bacteria;Firmicutes;Bacilli;Lactobacillales;Lactobacillaceae;Lactobacillus;Lactobacillus_delbrueckii_subsp._bulgaricus	CP018215.2258887.2260460_Bacteria;Firmicutes;Bacilli;Lactobacillales;Lactobacillaceae;Lactobacillus;Lactobacillus_delbrueckii_subsp._lactis
H	1580	1512	98.7	+	0	0	2D723M2D64MI270MI288MI37MD66M2I59M62I	LS991409.1468899.1470410_Bacteria;Firmicutes;Bacilli;Lactobacillales;Lactobacillaceae;Lactobacillus;Lactobacillus_delbrueckii_subsp._lactis	CP018215.2258887.2260460_Bacteria;Firmicutes;Bacilli;Lactobacillales;Lactobacillaceae;Lactobacillus;Lactobacillus_delbrueckii_subsp._lactis
H	1580	1512	98.5	+	0	0	2D723M2D64MI270MI288MI37MD66M2I59M62I	LS991409.1585592.1587103_Bacteria;Firmicutes;Bacilli;Lactobacillales;Lactobacillaceae;Lactobacillus;Lactobacillus_delbrueckii_subsp._lactis	CP018215.2258887.2260460_Bacteria;Firmicutes;Bacilli;Lactobacillales;Lactobacillaceae;Lactobacillus;Lactobacillus_delbrueckii_subsp._lactis
H	1580	1512	98.5	+	0	0	2D723M2D64MI270MI288MI37MD66M2I59M62I	LS991409.1669687.1671198_Bacteria;Firmicutes;Bacilli;Lactobacillales;Lactobacillaceae;Lactobacillus;Lactobacillus_delbrueckii_subsp._lactis	CP018215.2258887.2260460_Bacteria;Firmicutes;Bacilli;Lactobacillales;Lactobacillaceae;Lactobacillus;Lactobacillus_delbrueckii_subsp._lactis
H	1580	1512	98.3	+	0	0	2D723M2D64MI270MI288MI37MD66M2I59M62I	LS991409.1711555.1713066_Bacteria;Firmicutes;Bacilli;Lactobacillales;Lactobacillaceae;Lactobacillus;Lactobacillus_delbrueckii_subsp._lactis	CP018215.2258887.2260460_Bacteria;Firmicutes;Bacilli;Lactobacillales;Lactobacillaceae;Lactobacillus;Lactobacillus_delbrueckii_subsp._lactis
H	1580	1512	98.5	+	0	0	2D723M2D64MI270MI288MI37MD66M2I59M62I	LS991409.1947149.1948660_Bacteria;Firmicutes;Bacilli;Lactobacillales;Lactobacillaceae;Lactobacillus;Lactobacillus_delbrueckii_subsp._lactis	CP018215.2258887.2260460_Bacteria;Firmicutes;Bacilli;Lactobacillales;Lactobacillaceae;Lactobacillus;Lactobacillus_delbrueckii_subsp._lactis
H	1580	1512	98.5	+	0	0	2D723M2D64MI270MI288MI37MD66M2I59M62I	LS991409.1958048.1959559_Bacteria;Firmicutes;Bacilli;Lactobacillales;Lactobacillaceae;Lactobacillus;Lactobacillus_delbrueckii_subsp._lactis	CP018215.2258887.2260460_Bacteria;Firmicutes;Bacilli;Lactobacillales;Lactobacillaceae;Lactobacillus;Lactobacillus_delbrueckii_subsp._lactis
H	1580	1512	98.5	+	0	0	2D723M2D64MI270MI288MI37MD66M2I59M62I	LS991409.39937.41448_Bacteria;Firmicutes;Bacilli;Lactobacillales;Lactobacillaceae;Lactobacillus;Lactobacillus_delbrueckii_subsp._lactis	CP018215.2258887.2260460_Bacteria;Firmicutes;Bacilli;Lactobacillales;Lactobacillaceae;Lactobacillus;Lactobacillus_delbrueckii_subsp._lactis
H	1580	1512	98.5	+	0	0	2D723M2D64MI270MI288MI37MD66M2I59M62I	LS991409.741198.742709_Bacteria;Firmicutes;Bacilli;Lactobacillales;Lactobacillaceae;Lactobacillus;Lactobacillus_delbrueckii_subsp._lactis	CP018215.2258887.2260460_Bacteria;Firmicutes;Bacilli;Lactobacillales;Lactobacillaceae;Lactobacillus;Lactobacillus_delbrueckii_subsp._lactis
H	1580	1512	98.3	+	0	0	2D723M2D64MI270MI288MI37MD66M2I59M62I	LS991409.856451.857962_Bacteria;Firmicutes;Bacilli;Lactobacillales;Lactobacillaceae;Lactobacillus;Lactobacillus_delbrueckii_subsp._lactis	CP018215.2258887.2260460_Bacteria;Firmicutes;Bacilli;Lactobacillales;Lactobacillaceae;Lactobacillus;Lactobacillus_delbrueckii_subsp._lactis
H	1580	1512	98.4	+	0	0	2D723M2D64MI270MI288MI37MD66M2I59M62I	LT899687.1367103.1368614_Bacteria;Firmicutes;Bacilli;Lactobacillales;Lactobacillaceae;Lactobacillus;Lactobacillus_delbrueckii_subsp._bulgaricus	CP018215.2258887.2260460_Bacteria;Firmicutes;Bacilli;Lactobacillales;Lactobacillaceae;Lactobacillus;Lactobacillus_delbrueckii_subsp._lactis
H	1580	1512	98.3	+	0	0	2D723M2D64MI270MI288MI37MD66M2I59M62I	LT899687.1480489.1482000_Bacteria;Firmicutes;Bacilli;Lactobacillales;Lactobacillaceae;Lactobacillus;Lactobacillus_delbrueckii_subsp._bulgaricus	CP018215.2258887.2260460_Bacteria;Firmicutes;Bacilli;Lactobacillales;Lactobacillaceae;Lactobacillus;Lactobacillus_delbrueckii_subsp._lactis
H	1580	1512	98.3	+	0	0	2D723M2D64MI270MI288MI37MD66M2I59M62I	LT899687.1547895.1549406_Bacteria;Firmicutes;Bacilli;Lactobacillales;Lactobacillaceae;Lactobacillus;Lactobacillus_delbrueckii_subsp._bulgaricus	CP018215.2258887.2260460_Bacteria;Firmicutes;Bacilli;Lactobacillales;Lactobacillaceae;Lactobacillus;Lactobacillus_delbrueckii_subsp._lactis
H	1580	1512	98.3	+	0	0	2D723M2D64MI270MI288MI37MD66M2I59M62I	LT899687.1579905.1581416_Bacteria;Firmicutes;Bacilli;Lactobacillales;Lactobacillaceae;Lactobacillus;Lactobacillus_delbrueckii_subsp._bulgaricus	CP018215.2258887.2260460_Bacteria;Firmicutes;Bacilli;Lactobacillales;Lactobacillaceae;Lactobacillus;Lactobacillus_delbrueckii_subsp._lactis
H	1580	1512	98.4	+	0	0	2D723M2D64MI270MI288MI37MD66M2I59M62I	LT899687.1791695.1793206_Bacteria;Firmicutes;Bacilli;Lactobacillales;Lactobacillaceae;Lactobacillus;Lactobacillus_delbrueckii_subsp._bulgaricus	CP018215.2258887.2260460_Bacteria;Firmicutes;Bacilli;Lactobacillales;Lactobacillaceae;Lactobacillus;Lactobacillus_delbrueckii_subsp._lactis
H	1580	1512	98.3	+	0	0	2D723M2D64MI270MI288MI37MD66M2I59M62I	LT899687.1803012.1804523_Bacteria;Firmicutes;Bacilli;Lactobacillales;Lactobacillaceae;Lactobacillus;Lactobacillus_delbrueckii_subsp._bulgaricus	CP018215.2258887.2260460_Bacteria;Firmicutes;Bacilli;Lactobacillales;Lactobacillaceae;Lactobacillus;Lactobacillus_delbrueckii_subsp._lactis
H	1580	1512	98.4	+	0	0	2D723M2D64MI270MI288MI37MD66M2I59M62I	LT899687.35576.37087_Bacteria;Firmicutes;Bacilli;Lactobacillales;Lactobacillaceae;Lactobacillus;Lactobacillus_delbrueckii_subsp._bulgaricus	CP018215.2258887.2260460_Bacteria;Firmicutes;Bacilli;Lactobacillales;Lactobacillaceae;Lactobacillus;Lactobacillus_delbrueckii_subsp._lactis
H	1580	1512	98.4	+	0	0	2D723M2D64MI270MI288MI37MD66M2I59M62I	LT899687.676134.677645_Bacteria;Firmicutes;Bacilli;Lactobacillales;Lactobacillaceae;Lactobacillus;Lactobacillus_delbrueckii_subsp._bulgaricus	CP018215.2258887.2260460_Bacteria;Firmicutes;Bacilli;Lactobacillales;Lactobacillaceae;Lactobacillus;Lactobacillus_delbrueckii_subsp._lactis
H	1580	1512	98.3	+	0	0	2D723M2D64MI270MI288MI37MD66M2I59M62I	LT899687.786488.787999_Bacteria;Firmicutes;Bacilli;Lactobacillales;Lactobacillaceae;Lactobacillus;Lactobacillus_delbrueckii_subsp._bulgaricus	CP018215.2258887.2260460_Bacteria;Firmicutes;Bacilli;Lactobacillales;Lactobacillaceae;Lactobacillus;Lactobacillus_delbrueckii_subsp._lactis
H	1580	1512	98.3	+	0	0	2D723M2D64MI270MI288MI37MD66M2I59M62I	LUGK01000125.3606.5117_Bacteria;Firmicutes;Bacilli;Lactobacillales;Lactobacillaceae;Lactobacillus;Lactobacillus_delbrueckii_subsp._bulgaricus	CP018215.2258887.2260460_Bacteria;Firmicutes;Bacilli;Lactobacillales;Lactobacillaceae;Lactobacillus;Lactobacillus_delbrueckii_subsp._lactis
H	1580	1512	98.5	+	0	0	2D723M2D64MI270MI288MI37MD66M2I59M62I	M58814.1.1512_Bacteria;Firmicutes;Bacilli;Lactobacillales;Lactobacillaceae;Lactobacillus;Lactobacillus_delbrueckii	CP018215.2258887.2260460_Bacteria;Firmicutes;Bacilli;Lactobacillales;Lactobacillaceae;Lactobacillus;Lactobacillus_delbrueckii_subsp._lactis
H	1580	1511	98.3	+	0	0	2D723M2D64MI79MI190MI288MI37MD66M2I59M62I	CP017235.1541367.1542877_Bacteria;Firmicutes;Bacilli;Lactobacillales;Lactobacillaceae;Lactobacillus;Lactobacillus_delbrueckii_subsp._bulgaricus	CP018215.2258887.2260460_Bacteria;Firmicutes;Bacilli;Lactobacillales;Lactobacillaceae;Lactobacillus;Lactobacillus_delbrueckii_subsp._lactis
H	1580	1510	96.1	+	0	0	31I47MI523M2D55MD31MD35M2D64MI270MI288MI37MD66M2I77M4D6M38I	KF060252.1.1510_Bacteria;Firmicutes;Bacilli;Lactobacillales;Lactobacillaceae;Lactobacillus;Lactobacillus_delbrueckii	CP018215.2258887.2260460_Bacteria;Firmicutes;Bacilli;Lactobacillales;Lactobacillaceae;Lactobacillus;Lactobacillus_delbrueckii_subsp._lactis
H	1580	1508	96.5	+	0	0	30I13M2I434MI26MI69MD72MD50MD25M2D64MI270MI288MI37MD66M2I60MI10MD17M33I	KF060263.1.1508_Bacteria;Firmicutes;Bacilli;Lactobacillales;Lactobacillaceae;Lactobacillus;Lactobacillus_delbrueckii	CP018215.2258887.2260460_Bacteria;Firmicutes;Bacilli;Lactobacillales;Lactobacillaceae;Lactobacillus;Lactobacillus_delbrueckii_subsp._lactis
H	1580	1507	98.1	+	0	0	10I16MI696M2D64MI270MI288MI37MD66M2I67M54I	AY050172.1.1507_Bacteria;Firmicutes;Bacilli;Lactobacillales;Lactobacillaceae;Lactobacillus;Lactobacillus_delbrueckii	CP018215.2258887.2260460_Bacteria;Firmicutes;Bacilli;Lactobacillales;Lactobacillaceae;Lactobacillus;Lactobacillus_delbrueckii_subsp._lactis
H	1580	1505	98.5	+	0	0	10I16MI696M2D64MI270MI288MI37MD66M2I65M56I	AY050173.1.1505_Bacteria;Firmicutes;Bacilli;Lactobacillales;Lactobacillaceae;Lactobacillus;Lactobacillus_delbrueckii_subsp._lactis	CP018215.2258887.2260460_Bacteria;Firmicutes;Bacilli;Lactobacillales;Lactobacillaceae;Lactobacillus;Lactobacillus_delbrueckii_subsp._lactis
H	1580	1504	98.5	+	0	0	17I706M2D64MI270MI288MI37MD66M2I70M51I	AB911512.1.1504_Bacteria;Firmicutes;Bacilli;Lactobacillales;Lactobacillaceae;Lactobacillus;Lactobacillus_delbrueckii	CP018215.2258887.2260460_Bacteria;Firmicutes;Bacilli;Lactobacillales;Lactobacillaceae;Lactobacillus;Lactobacillus_delbrueckii_subsp._lactis
H	1580	1503	98.5	+	0	0	18I705M2D64MI270MI288MI37MD66M2I70M51I	AB911513.1.1503_Bacteria;Firmicutes;Bacilli;Lactobacillales;Lactobacillaceae;Lactobacillus;Lactobacillus_delbrueckii	CP018215.2258887.2260460_Bacteria;Firmicutes;Bacilli;Lactobacillales;Lactobacillaceae;Lactobacillus;Lactobacillus_delbrueckii_subsp._lactis
H	1580	1502	98.5	+	0	0	19I704M2D64MI270MI288MI37MD66M2I70M51I	AB911510.1.1502_Bacteria;Firmicutes;Bacilli;Lactobacillales;Lactobacillaceae;Lactobacillus;Lactobacillus_delbrueckii	CP018215.2258887.2260460_Bacteria;Firmicutes;Bacilli;Lactobacillales;Lactobacillaceae;Lactobacillus;Lactobacillus_delbrueckii_subsp._lactis
H	1580	1501	98.6	+	0	0	19I704M2D64MI270MI288MI37MD66M2I69M52I	AB690241.1.1501_Bacteria;Firmicutes;Bacilli;Lactobacillales;Lactobacillaceae;Lactobacillus;Lactobacillus_delbrueckii	CP018215.2258887.2260460_Bacteria;Firmicutes;Bacilli;Lactobacillales;Lactobacillaceae;Lactobacillus;Lactobacillus_delbrueckii_subsp._lactis
H	1580	1499	97.8	+	0	0	16I10MI694M2D66MI270MI288MI37MD66M2I65M56I	KJ939321.1.1499_Bacteria;Firmicutes;Bacilli;Lactobacillales;Lactobacillaceae;Lactobacillus;Lactobacillus_delbrueckii	CP018215.2258887.2260460_Bacteria;Firmicutes;Bacilli;Lactobacillales;Lactobacillaceae;Lactobacillus;Lactobacillus_delbrueckii_subsp._lactis
H	1580	1496	98.1	+	0	0	23I700M2D64MI270MI288MI37MD66M2I68M53I	HM058013.1.1496_Bacteria;Firmicutes;Bacilli;Lactobacillales;Lactobacillaceae;Lactobacillus;Lactobacillus_delbrueckii_subsp._bulgaricus	CP018215.2258887.2260460_Bacteria;Firmicutes;Bacilli;Lactobacillales;Lactobacillaceae;Lactobacillus;Lactobacillus_delbrueckii_subsp._lactis
H	1580	1496	98.1	+	0	0	23I648MD52M2D64MI270MI288MI37MD66M2I67M54I	HM058235.1.1496_Bacteria;Firmicutes;Bacilli;Lactobacillales;Lactobacillaceae;Lactobacillus;Lactobacillus_delbrueckii_subsp._bulgaricus	CP018215.2258887.2260460_Bacteria;Firmicutes;Bacilli;Lactobacillales;Lactobacillaceae;Lactobacillus;Lactobacillus_delbrueckii_subsp._lactis
H	1580	1495	98.1	+	0	0	25I698M2D64MI270MI288MI37MD66M2I69M52I	HM058070.1.1495_Bacteria;Firmicutes;Bacilli;Lactobacillales;Lactobacillaceae;Lactobacillus;Lactobacillus_delbrueckii_subsp._bulgaricus	CP018215.2258887.2260460_Bacteria;Firmicutes;Bacilli;Lactobacillales;Lactobacillaceae;Lactobacillus;Lactobacillus_delbrueckii_subsp._lactis
H	1580	1495	98.1	+	0	0	23I700M2D64MI270MI288MI37MD66M2I67M54I	HM058421.1.1495_Bacteria;Firmicutes;Bacilli;Lactobacillales;Lactobacillaceae;Lactobacillus;Lactobacillus_delbrueckii_subsp._bulgaricus	CP018215.2258887.2260460_Bacteria;Firmicutes;Bacilli;Lactobacillales;Lactobacillaceae;Lactobacillus;Lactobacillus_delbrueckii_subsp._lactis
H	1580	1495	98.7	+	0	0	22I701M2D64MI270MI288MI37MD66M2I66M55I	LC071822.1.1495_Bacteria;Firmicutes;Bacilli;Lactobacillales;Lactobacillaceae;Lactobacillus;Lactobacillus_delbrueckii_subsp._lactis_DSM_20072	CP018215.2258887.2260460_Bacteria;Firmicutes;Bacilli;Lactobacillales;Lactobacillaceae;Lactobacillus;Lactobacillus_delbrueckii_subsp._lactis
H	1580	1495	98.5	+	0	0	20I703M2D64MI270MI288MI37MD66M2I64M57I	LC192950.1.1495_Bacteria;Firmicutes;Bacilli;Lactobacillales;Lactobacillaceae;Lactobacillus;Lactobacillus_delbrueckii	CP018215.2258887.2260460_Bacteria;Firmicutes;Bacilli;Lactobacillales;Lactobacillaceae;Lactobacillus;Lactobacillus_delbrueckii_subsp._lactis
H	1580	1494	98.1	+	0	0	7I7MD709M2D64MI270MI288MI37MD66M2I49M72I	AY773948.1.1494_Bacteria;Firmicutes;Bacilli;Lactobacillales;Lactobacillaceae;Lactobacillus;Lactobacillus_delbrueckii_subsp._bulgaricus	CP018215.2258887.2260460_Bacteria;Firmicutes;Bacilli;Lactobacillales;Lactobacillaceae;Lactobacillus;Lactobacillus_delbrueckii_subsp._lactis
H	1580	1494	98.2	+	0	0	25I698M2D64MI270MI288MI37MD66M2I68M53I	HM058011.1.1494_Bacteria;Firmicutes;Bacilli;Lactobacillales;Lactobacillaceae;Lactobacillus;Lactobacillus_delbrueckii_subsp._bulgaricus	CP018215.2258887.2260460_Bacteria;Firmicutes;Bacilli;Lactobacillales;Lactobacillaceae;Lactobacillus;Lactobacillus_delbrueckii_subsp._lactis
H	1580	1494	98.2	+	0	0	25I698M2D64MI270MI288MI37MD66M2I68M53I	HM058019.1.1494_Bacteria;Firmicutes;Bacilli;Lactobacillales;Lactobacillaceae;Lactobacillus;Lactobacillus_delbrueckii_subsp._bulgaricus	CP018215.2258887.2260460_Bacteria;Firmicutes;Bacilli;Lactobacillales;Lactobacillaceae;Lactobacillus;Lactobacillus_delbrueckii_subsp._lactis
H	1580	1494	98.2	+	0	0	25I698M2D64MI270MI288MI37MD66M2I68M53I	HM058061.1.1494_Bacteria;Firmicutes;Bacilli;Lactobacillales;Lactobacillaceae;Lactobacillus;Lactobacillus_delbrueckii_subsp._bulgaricus	CP018215.2258887.2260460_Bacteria;Firmicutes;Bacilli;Lactobacillales;Lactobacillaceae;Lactobacillus;Lactobacillus_delbrueckii_subsp._lactis
H	1580	1493	98.5	+	0	0	66I657M2D64MI270MI288MI37MD66M2I108M13I	CCDS01000017.4468.5960_Bacteria;Firmicutes;Bacilli;Lactobacillales;Lactobacillaceae;Lactobacillus;Lactobacillus_delbrueckii_subsp._lactis	CP018215.2258887.2260460_Bacteria;Firmicutes;Bacilli;Lactobacillales;Lactobacillaceae;Lactobacillus;Lactobacillus_delbrueckii_subsp._lactis
H	1580	1493	98.2	+	0	0	26I697M2D64MI270MI288MI37MD66M2I68M53I	HM058016.1.1493_Bacteria;Firmicutes;Bacilli;Lactobacillales;Lactobacillaceae;Lactobacillus;Lactobacillus_delbrueckii_subsp._bulgaricus	CP018215.2258887.2260460_Bacteria;Firmicutes;Bacilli;Lactobacillales;Lactobacillaceae;Lactobacillus;Lactobacillus_delbrueckii_subsp._lactis
H	1580	1493	98.2	+	0	0	26I697M2D64MI270MI288MI37MD66M2I68M53I	HM058107.1.1493_Bacteria;Firmicutes;Bacilli;Lactobacillales;Lactobacillaceae;Lactobacillus;Lactobacillus_delbrueckii_subsp._bulgaricus	CP018215.2258887.2260460_Bacteria;Firmicutes;Bacilli;Lactobacillales;Lactobacillaceae;Lactobacillus;Lactobacillus_delbrueckii_subsp._lactis
H	1580	1493	98.2	+	0	0	26I697M2D64MI270MI288MI37MD66M2I68M53I	HM058108.1.1493_Bacteria;Firmicutes;Bacilli;Lactobacillales;Lactobacillaceae;Lactobacillus;Lactobacillus_delbrueckii_subsp._bulgaricus	CP018215.2258887.2260460_Bacteria;Firmicutes;Bacilli;Lactobacillales;Lactobacillaceae;Lactobacillus;Lactobacillus_delbrueckii_subsp._lactis
H	1580	1492	98.1	+	0	0	32I598MD93M2D24MI39MI270MI288MI37MD66M2I73M48I	HM057944.1.1492_Bacteria;Firmicutes;Bacilli;Lactobacillales;Lactobacillaceae;Lactobacillus;Lactobacillus_delbrueckii_subsp._bulgaricus	CP018215.2258887.2260460_Bacteria;Firmicutes;Bacilli;Lactobacillales;Lactobacillaceae;Lactobacillus;Lactobacillus_delbrueckii_subsp._lactis
H	1580	1491	98.2	+	0	0	26I697M2D64MI270MI288MI37MD66M2I66M55I	HM058094.1.1491_Bacteria;Firmicutes;Bacilli;Lactobacillales;Lactobacillaceae;Lactobacillus;Lactobacillus_delbrueckii_subsp._bulgaricus	CP018215.2258887.2260460_Bacteria;Firmicutes;Bacilli;Lactobacillales;Lactobacillaceae;Lactobacillus;Lactobacillus_delbrueckii_subsp._lactis
[truncated: 9,783 more rows]

## Sheet: read.me
Clustering of SILVA database at 95% similarity. Contents for only clusters of >99% shown here.
[truncated: 2 more rows]
